# Supplementary material for: Facing the infinity: tackling large samples of challenging Chironomidae (Diptera) with an integrative approach
Source: PeerJ. 2023 May 22;11:e15336. doi: 10.7717/peerj.15336 (PMC10211366; doi:10.7717/peerj.15336)
Supplement: Supplemental Information 2 — Dataset used for analysis, derived from the BOLD spreadsheets that were downloaded on April 11, 2022. [file peerj-11-15336-s002.xlsx]

## Sheet: Analysis
Project	Morphotype	Specimen_ID	Process_ID	Specimen Sex	Morphological_ID	ASAP_OTU	SpeciesID_OTU	BIN	COI-5P	Automatic BIN ID (molecular)	Molecular_ID	Expert linked to molecular ID	ID Congr.?	Discrp. Type	Frequency	Sample_ID	Conservation_Method	Trap_Type	Lat	Long
GDIP	"Ablabesmyia longistyla"	ZFMK-TIS-2596501	GDIP3752-22	F	Ablabesmyia longistyla	ASAP_11	Sp.Id__67	BOLD:AAW4816	658[0n]	Ablabesmyia longistyla	Ablabesmyia longistyla	Yngve Brodin	yes		1	VdN/_IP_Feld_C08_140718_W_N	96% for 2 yrs, 20 C	Flight intercepting trap	52.663	12.258
GDIP	"Ablabesmyia monilis"	ZFMK-TIS-2592331	GDIP3592-22	F	Ablabesmyia monilis	ASAP_57	Sp.Id__25	BOLD:AAF3633	658[0n]	Ablabesmyia monilis	Ablabesmyia monilis	Yngve Brodin	yes		1	VdN/_IP_Feld_C09_140522_W_N	96% for 2 yrs, 20 C	Flight intercepting trap	52.663	12.258
GDIP	"Ablabesmyia monilis"	ZFMK-TIS-2596272	GDIP3632-22	F	Ablabesmyia monilis	ASAP_57	Sp.Id__25	BOLD:AAF3633	658[0n]	Ablabesmyia monilis	Ablabesmyia monilis	Yngve Brodin	yes		1	VdN/_IP_Feld_C09_140522_W_N	96% for 2 yrs, 20 C	Flight intercepting trap	52.663	12.258
GDIP	"Ablabesmyia phatta"	ZFMK-TIS-2570487	GDIP3569-22	M	Ablabesmyia phatta	ASAP_52	Sp.Id__18	BOLD:ACK3818	658[0n]	Ablabesmyia sp. 2ES	Ablabesmyia sp. 2ES	Elisabeth Stur	no	type 2	1	VdN/_IP_Feld_C02_140718_W_N	96% for 2 yrs, 20 C	Flight intercepting trap	52.663	12.258
GDIP	"Ablabesmyia phatta"	ZFMK-TIS-2596283	GDIP3642-22	F	Ablabesmyia phatta	ASAP_52	Sp.Id__18	BOLD:ACK3818	658[0n]	Ablabesmyia sp. 2ES	Ablabesmyia sp. 2ES	Elisabeth Stur	no	type 2	1	VdN/_IP_Feld_C08_140718_W_N	96% for 2 yrs, 20 C	Flight intercepting trap	52.663	12.258
GDIP	"Acricotopus lucens"	ZFMK-TIS-2592332	GDIP3593-22	M	Acricotopus lucens	ASAP_55	Sp.Id__26	BOLD:AEO5089	658[0n]	no public data	no public data		no public data	type 3	1	VdN/_IP_Feld_C11_140708_W_N	96% for 2 yrs, 20 C	Flight intercepting trap	52.663	12.258
GDIP	"Acricotopus lucens"	ZFMK-TIS-2592333	GDIP3594-22	F	Acricotopus lucens	ASAP_6	Sp.Id__27	BOLD:AAG5487	658[0n]	Procladius crassinervis /ferrugineus	Procladius crassinervis	Yngve Brodin	no	type 1	1	VdN/_IP_Feld_C10_140617_W_N	96% for 2 yrs, 20 C	Flight intercepting trap	52.663	12.258
GDIP	"Acricotopus lucens"	ZFMK-TIS-2592335	GDIP3596-22	F	Acricotopus lucens	ASAP_6	Sp.Id__27	BOLD:AAG5487	658[0n]	Procladius crassinervis /ferrugineus	Procladius crassinervis	Yngve Brodin	no	type 1	1	VdN/_IP_Feld_C10_140617_W_N	96% for 2 yrs, 20 C	Flight intercepting trap	52.663	12.258
GDIP	"Benthalia"	ZFMK-TIS-2596296	GDIP3654-22	M	Benthalia carbonaria	ASAP_41	Sp.Id__44	BOLD:ADF1214	658[0n]	Benthalia carbonaria / dissidens	Benthalia carbonaria	Piotr Gadawski	yes		1	VdN/_IP_Feld_C22_140608_E_N	96% for 2 yrs, 20 C	Flight intercepting trap	52.663	12.258
GDIP	"Chironomidae"	ZFMK-TIS-2602587	GDIP3811-22	F	Chironomidae sp.	ASAP_36	Sp.Id__22	BOLD:AAC0597	658[0n]	Glyptotendipes paripes	Glyptotendipes paripes	NA	no	type 2	1	VdN/_IP_Feld_C03_140819_W_N	96% for 2 yrs, 20 C	Flight intercepting trap	52.663	12.258
GDIP	"Chironomidae"	ZFMK-TIS-2602591	GDIP3815-22	F	Chironomidae sp.	ASAP_36	Sp.Id__22	BOLD:AAC0597	658[0n]	Glyptotendipes paripes	Glyptotendipes paripes	NA	no	type 2	1	VdN/_IP_Feld_C03_140819_W_N	96% for 2 yrs, 20 C	Flight intercepting trap	52.663	12.258
GDIP	"Chironomidae"	ZFMK-TIS-2602592	GDIP3816-22	F	Chironomidae sp.	ASAP_36	Sp.Id__22	BOLD:AAC0597	658[0n]	Glyptotendipes paripes	Glyptotendipes paripes	NA	no	type 2	1	VdN/_IP_Feld_C03_140819_W_N	96% for 2 yrs, 20 C	Flight intercepting trap	52.663	12.258
GDIP	"Chironomidae"	ZFMK-TIS-2570458	GDIP3540-22	F	Chironomidae sp.	ASAP_36	Sp.Id__22	BOLD:AAC0597	658[0n]	Glyptotendipes paripes	Glyptotendipes paripes	NA	no	type 2	1	VdN/_IP_Feld_C05_140718_W_N	96% for 2 yrs, 20 C	Flight intercepting trap	52.663	12.258
GDIP	"Chironomidae"	ZFMK-TIS-2570464	GDIP3546-22	F	Chironomidae sp.	ASAP_36	Sp.Id__22	BOLD:AAC0597	658[0n]	Glyptotendipes paripes	Glyptotendipes paripes	NA	no	type 2	1	VdN/_IP_Feld_C03_140522_W_N	96% for 2 yrs, 20 C	Flight intercepting trap	52.663	12.258
GDIP	"Chironomidae"	ZFMK-TIS-2570482	GDIP3564-22	F	Chironomidae sp.	ASAP_36	Sp.Id__22	BOLD:AAC0597	658[0n]	Glyptotendipes paripes	Glyptotendipes paripes	NA	no	type 2	1	VdN/_IP_Feld_C02_140718_W_N	96% for 2 yrs, 20 C	Flight intercepting trap	52.663	12.258
GDIP	"Chironomidae"	ZFMK-TIS-2570484	GDIP3566-22	F	Chironomidae sp.	ASAP_36	Sp.Id__22	BOLD:AAC0597	658[0n]	Glyptotendipes paripes	Glyptotendipes paripes	NA	no	type 2	1	VdN/_IP_Feld_C02_140718_W_N	96% for 2 yrs, 20 C	Flight intercepting trap	52.663	12.258
GDIP	"Chironomidae"	ZFMK-TIS-2570485	GDIP3567-22	F	Chironomidae sp.	ASAP_36	Sp.Id__22	BOLD:AAC0597	658[0n]	Glyptotendipes paripes	Glyptotendipes paripes	NA	no	type 2	1	VdN/_IP_Feld_C02_140718_W_N	96% for 2 yrs, 20 C	Flight intercepting trap	52.663	12.258
GDIP	"Chironomidae"	ZFMK-TIS-2570486	GDIP3568-22	F	Chironomidae sp.	ASAP_36	Sp.Id__22	BOLD:AAC0597	658[0n]	Glyptotendipes paripes	Glyptotendipes paripes	NA	no	type 2	1	VdN/_IP_Feld_C02_140718_W_N	96% for 2 yrs, 20 C	Flight intercepting trap	52.663	12.258
GDIP	"Chironomidae"	ZFMK-TIS-2596243	GDIP3604-22	F	Chironomidae sp.	ASAP_36	Sp.Id__22	BOLD:AAC0597	658[0n]	Glyptotendipes paripes	Glyptotendipes paripes	NA	no	type 2	1	VdN/_IP_Feld_C05_140718_W_N	96% for 2 yrs, 20 C	Flight intercepting trap	52.663	12.258
GDIP	"Chironomidae"	ZFMK-TIS-2596250	GDIP3610-22	F	Chironomidae sp.	ASAP_36	Sp.Id__22	BOLD:AAC0597	658[0n]	Glyptotendipes paripes	Glyptotendipes paripes	NA	no	type 2	1	VdN/_IP_Feld_C01_140708_W_N	96% for 2 yrs, 20 C	Flight intercepting trap	52.663	12.258
GDIP	"Chironomidae"	ZFMK-TIS-2596268	GDIP3628-22	F	Chironomidae sp.	ASAP_36	Sp.Id__22	BOLD:AAC0597	658[0n]	Glyptotendipes paripes	Glyptotendipes paripes	NA	no	type 2	1	VdN/_IP_Feld_C02_140718_W_N	96% for 2 yrs, 20 C	Flight intercepting trap	52.663	12.258
GDIP	"Chironomus"	ZFMK-TIS-2587074	GDIP3573-22	F	Chironomus annularius	ASAP_54	Sp.Id__21	BOLD:AAU4046	658[0n]	Chironomus annularius	Chironomus annularius	Yngve Brodin	yes		1	VdN/_IP_Feld_C09_140708_W_N	96% for 2 yrs, 20 C	Flight intercepting trap	52.663	12.258
GDIP	"Chironomus"	ZFMK-TIS-2596430	GDIP3687-22	M	Chironomus annularius	ASAP_54	Sp.Id__21	BOLD:AAU4046	658[0n]	Chironomus annularius	Chironomus annularius	Yngve Brodin	yes		1	VdN/_IP_Feld_C04_140708_W_N	96% for 2 yrs, 20 C	Flight intercepting trap	52.663	12.258
GDIP	"Chironomus"	ZFMK-TIS-2596504	GDIP3755-22	F	Chironomus curabilis	ASAP_12	Sp.Id__3	BOLD:ACD8415	658[0n]	Chironomus curabilis / nuditarsis	Chironomus curabilis / nuditarsis	Piotr Gadawski	no	type 3	1	VdN/_IP_Feld_C22_140617_E_N	96% for 2 yrs, 20 C	Flight intercepting trap	52.663	12.258
GDIP	"Chironomus"	ZFMK-TIS-2602569	GDIP3796-22	F	Chironomus curabilis	ASAP_12	Sp.Id__3	BOLD:ACD8415	658[0n]	Chironomus curabilis / nuditarsis	Chironomus curabilis / nuditarsis	Piotr Gadawski	no	type 3	1	VdN/_IP_Feld_C04_140708_W_N	96% for 2 yrs, 20 C	Flight intercepting trap	52.663	12.258
GDIP	"Chironomus"	ZFMK-TIS-2570448	GDIP3530-22	M	Chironomus curabilis	ASAP_12	Sp.Id__3	BOLD:ACD8415	658[0n]	Chironomus curabilis / nuditarsis	Chironomus curabilis / nuditarsis	Piotr Gadawski	no	type 3	1	VdN/_IP_Feld_E08_140522-28_E_Week	96% for 2 yrs, 20 C	Emergence trap	52.663	12.258
GDIP	"Chironomus"	ZFMK-TIS-2570467	GDIP3549-22	F	Chironomus curabilis	ASAP_12	Sp.Id__3	BOLD:ACD8415	658[0n]	Chironomus curabilis / nuditarsis	Chironomus curabilis / nuditarsis	Piotr Gadawski	no	type 3	1	VdN/_IP_Feld_C01_140708_W_N	96% for 2 yrs, 20 C	Flight intercepting trap	52.663	12.258
GDIP	"Chironomus"	ZFMK-TIS-2587075	GDIP3574-22	F	Chironomus curabilis	ASAP_12	Sp.Id__3	BOLD:ACD8415	658[0n]	Chironomus curabilis / nuditarsis	Chironomus curabilis / nuditarsis	Piotr Gadawski	no	type 3	1	VdN/_IP_Feld_C09_140708_W_N	96% for 2 yrs, 20 C	Flight intercepting trap	52.663	12.258
GDIP	"Chironomus"	ZFMK-TIS-2587076	GDIP3575-22	F	Chironomus curabilis	ASAP_12	Sp.Id__3	BOLD:ACD8415	658[0n]	Chironomus curabilis / nuditarsis	Chironomus curabilis / nuditarsis	Piotr Gadawski	no	type 3	1	VdN/_IP_Feld_C09_140708_W_N	96% for 2 yrs, 20 C	Flight intercepting trap	52.663	12.258
GDIP	"Chironomus"	ZFMK-TIS-2596325	GDIP3679-22	M	Chironomus melanescens	ASAP_65	Sp.Id__52	BOLD:AAS1281	658[0n]	Chironomus melanescens / nr. sollicitus	Chironomus melanescens	Torbjorn Ekrem	yes		1	VdN/_IP_Feld_C03_140708_W_N	96% for 2 yrs, 20 C	Flight intercepting trap	52.663	12.258
GDIP	"Chironomus"	ZFMK-TIS-2602570	GDIP3797-22	F	Chironomus plumosus	ASAP_12	Sp.Id__11	BOLD:AAU2239	636[0n]	Chironomus plumosus / usenicus / tentans	Chironomus plumosus	Yngve Brodin	yes		1	VdN/_IP_Feld_C04_140708_W_N	96% for 2 yrs, 20 C	Flight intercepting trap	52.663	12.258
GDIP	"Chironomus"	ZFMK-TIS-2570462	GDIP3544-22	M	Chironomus plumosus	ASAP_12	Sp.Id__11	BOLD:AAU2239	658[0n]	Chironomus plumosus / usenicus / tentans	Chironomus plumosus	Yngve Brodin	yes		1	VdN/_IP_Feld_C03_140522_W_N	96% for 2 yrs, 20 C	Flight intercepting trap	52.663	12.258
GDIP	"Chironomus"	ZFMK-TIS-2587073	GDIP3572-22	F	Chironomus plumosus	ASAP_53	Sp.Id__20	BOLD:ACT6966	658[0n]	Chironomus obtusidens	Chironomus obtusidens	Elisabeth Stur	no	type 1	1	VdN/_IP_Feld_C09_140708_W_N	96% for 2 yrs, 20 C	Flight intercepting trap	52.663	12.258
GDIP	"Chironomus"	ZFMK-TIS-2596249	GDIP3609-22	M	Chironomus prasinatus	ASAP_54	Sp.Id__21	BOLD:AAU4046	658[0n]	Chironomus annularius	Chironomus annularius	Yngve Brodin	no	type 1	1	VdN/_IP_Feld_C01_140708_W_N	96% for 2 yrs, 20 C	Flight intercepting trap	52.663	12.258
GDIP	"Chironomus"	ZFMK-TIS-2603351	GDIP3829-22	M	Chironomus sp.	ASAP_41	Sp.Id__44	BOLD:ADF1214	658[0n]	Benthalia carbonaria / dissidens	Benthalia carbonaria	Piotr Gadawski	no	type 1	1	VdN/_IP_Feld_C22_140617_E_N	96% for 2 yrs, 20 C	Flight intercepting trap	52.663	12.258
GDIP	"Cladopelma/Cryptochironomus/Harnischia"	ZFMK-TIS-2596450	GDIP3703-22	M	Cladopelma edwardsi	ASAP_68	Sp.Id__58	BOLD:ADA3687	658[0n]	Cladopelma edwardsi	Cladopelma edwardsi	NA	yes		1	VdN/_IP_Feld_C11_140708_W_N	96% for 2 yrs, 20 C	Flight intercepting trap	52.663	12.258
GDIP	"Cladopelma/Cryptochironomus/Harnischia"	ZFMK-TIS-2596258	GDIP3618-22	F	Cladopelma sp.	ASAP_47	Sp.Id__7	BOLD:AAV3586	658[0n]	Cladopelma viridulum / sp. 1 TE	Cladopelma viridulum	Piotr Gadawski & Elisabeth Stur	no	type 2	1	VdN/_IP_Feld_C02_140718_W_D	96% for 2 yrs, 20 C	Flight intercepting trap	52.663	12.258
GDIP	"Cladopelma/Cryptochironomus/Harnischia"	ZFMK-TIS-2596487	GDIP3739-22	M	Cladopelma sp.	ASAP_4	Sp.Id__14	BOLD:AAV8096	658[0n]	Cladopelma virescens	Cladopelma virescens	Yngve Brodin	no	type 2	1	VdN/_IP_Feld_C06_140718_W_N	96% for 2 yrs, 20 C	Flight intercepting trap	52.663	12.258
GDIP	"Cladopelma/Cryptochironomus/Harnischia"	ZFMK-TIS-2596503	GDIP3754-22	M	Cladopelma virescens	ASAP_4	Sp.Id__14	BOLD:AAV8096	658[0n]	Cladopelma virescens	Cladopelma virescens	Yngve Brodin	yes		1	VdN/_IP_Feld_C10_140718_W_D	96% for 2 yrs, 20 C	Flight intercepting trap	52.663	12.258
GDIP	"Cladopelma/Cryptochironomus/Harnischia"	ZFMK-TIS-2596511	GDIP3762-22	M	Cladopelma virescens	ASAP_4	Sp.Id__14	BOLD:AAV8096	658[0n]	Cladopelma virescens	Cladopelma virescens	Yngve Brodin	yes		1	VdN/_IP_Feld_C08_140708_W_N	96% for 2 yrs, 20 C	Flight intercepting trap	52.663	12.258
GDIP	"Cladopelma/Cryptochironomus/Harnischia"	ZFMK-TIS-2602565	GDIP3793-22	M	Cladopelma virescens	ASAP_4	Sp.Id__14	BOLD:AAV8096	658[0n]	Cladopelma virescens	Cladopelma virescens	Yngve Brodin	yes		1	VdN/_IP_Feld_C08_140708_W_N	96% for 2 yrs, 20 C	Flight intercepting trap	52.663	12.258
GDIP	"Cladopelma/Cryptochironomus/Harnischia"	ZFMK-TIS-2603352	GDIP3830-22	F	Cladopelma virescens	ASAP_4	Sp.Id__14	BOLD:AAV8096	658[0n]	Cladopelma virescens	Cladopelma virescens	Yngve Brodin	yes		1	VdN/_IP_Feld_C08_140708_W_N	96% for 2 yrs, 20 C	Flight intercepting trap	52.663	12.258
GDIP	"Cladopelma/Cryptochironomus/Harnischia"	ZFMK-TIS-2603353	GDIP3831-22	F	Cladopelma virescens	ASAP_4	Sp.Id__14	BOLD:AAV8096	658[0n]	Cladopelma virescens	Cladopelma virescens	Yngve Brodin	yes		1	VdN/_IP_Feld_C08_140708_W_N	96% for 2 yrs, 20 C	Flight intercepting trap	52.663	12.258
GDIP	"Cladopelma/Cryptochironomus/Harnischia"	ZFMK-TIS-2570477	GDIP3559-22	M	Cladopelma virescens	ASAP_4	Sp.Id__14	BOLD:AAV8096	658[0n]	Cladopelma virescens	Cladopelma virescens	Yngve Brodin	yes		1	VdN/_IP_Feld_C02_140718_W_D	96% for 2 yrs, 20 C	Flight intercepting trap	52.663	12.258
GDIP	"Cladopelma/Cryptochironomus/Harnischia"	ZFMK-TIS-2596262	GDIP3622-22	M	Cladopelma virescens	ASAP_4	Sp.Id__14	BOLD:AAV8096	658[0n]	Cladopelma virescens	Cladopelma virescens	Yngve Brodin	yes		1	VdN/_IP_Feld_C06_140718_W_N	96% for 2 yrs, 20 C	Flight intercepting trap	52.663	12.258
GDIP	"Cladopelma/Cryptochironomus/Harnischia"	ZFMK-TIS-2596287	GDIP3646-22	M	Cladopelma virescens	ASAP_4	Sp.Id__14	BOLD:AAV8096	658[0n]	Cladopelma virescens	Cladopelma virescens	Yngve Brodin	yes		1	VdN/_IP_Feld_C10_140718_W_D	96% for 2 yrs, 20 C	Flight intercepting trap	52.663	12.258
GDIP	"Cladopelma/Cryptochironomus/Harnischia"	ZFMK-TIS-2570453	GDIP3535-22	F	Cladopelma viridulum	ASAP_47	Sp.Id__7	BOLD:AAV3586	658[0n]	Cladopelma viridulum / sp. 1 TE	Cladopelma viridulum	Piotr Gadawski & Elisabeth Stur	yes		1	VdN/_IP_Feld_C05_140522_W_N	96% for 2 yrs, 20 C	Flight intercepting trap	52.663	12.258
GDIP	"Cladopelma/Cryptochironomus/Harnischia"	ZFMK-TIS-2596276	GDIP3635-22	M	Cladopelma viridulum	ASAP_47	Sp.Id__40	BOLD:AAD7363	658[0n]	Cladopelma viridulum	Cladopelma viridulum	Piotr Gadawski & Elisabeth Stur	yes		1	VdN/_IP_Feld_C09_140718_W_N	96% for 2 yrs, 20 C	Flight intercepting trap	52.663	12.258
GDIP	"Cladopelma/Cryptochironomus/Harnischia"	ZFMK-TIS-2596279	GDIP3638-22	F	Cladopelma viridulum	ASAP_47	Sp.Id__40	BOLD:AAD7363	658[0n]	Cladopelma viridulum	Cladopelma viridulum	Piotr Gadawski & Elisabeth Stur	yes		1	VdN/_IP_Feld_C09_140718_W_N	96% for 2 yrs, 20 C	Flight intercepting trap	52.663	12.258
GDIP	"Cladopelma/Cryptochironomus/Harnischia"	ZFMK-TIS-2596425	GDIP3683-22	M	Cladopelma viridulum	ASAP_47	Sp.Id__40	BOLD:AAD7363	658[0n]	Cladopelma viridulum	Cladopelma viridulum	Piotr Gadawski & Elisabeth Stur	yes		1	VdN/_IP_Feld_C08_140708_W_N	96% for 2 yrs, 20 C	Flight intercepting trap	52.663	12.258
GDIP	"Coryneura"	ZFMK-TIS-2602598	GDIP3822-22	F	Corynoneura coronata	ASAP_39	Sp.Id__43	BOLD:ADA9118	658[0n]	Corynoneura coronata	Corynoneura coronata	NA	yes		1	VdN/_IP_Feld_E05_140819-27_E_Week	96% for 2 yrs, 20 C	Emergence trap	52.663	12.258
GDIP	"Coryneura"	ZFMK-TIS-2596288	GDIP3647-22	M	Corynoneura coronata	ASAP_39	Sp.Id__43	BOLD:ADA9118	658[0n]	Corynoneura coronata	Corynoneura coronata	NA	yes		1	VdN/_IP_Feld_C19_140708_E_N	96% for 2 yrs, 20 C	Flight intercepting trap	52.663	12.258
GDIP	"Coryneura"	ZFMK-TIS-2596475	GDIP3727-22	F	Corynoneura coronata	ASAP_39	Sp.Id__43	BOLD:ADA9118	658[0n]	Corynoneura coronata	Corynoneura coronata	NA	yes		1	VdN/_IP_Feld_E05_140819-27_E_Week	96% for 2 yrs, 20 C	Emergence trap	52.663	12.258
GDIP	"Coryneura"	ZFMK-TIS-2596476	GDIP3728-22	M	Corynoneura coronata	ASAP_39	Sp.Id__43	BOLD:ADA9118	658[0n]	Corynoneura coronata	Corynoneura coronata	NA	yes		1	VdN/_IP_Feld_E05_140819-27_E_Week	96% for 2 yrs, 20 C	Emergence trap	52.663	12.258
GDIP	"Coryneura"	ZFMK-TIS-2602596	GDIP3820-22	F	Corynoneura gratias	ASAP_38	Sp.Id__73	BOLD:AAW4942	658[0n]	Corynoneura gratias / arctica	Corynoneura gratias	Yngve Brodin & Sophia Wiedenbrug	yes		1	VdN/_IP_Feld_E05_140819-27_E_Week	96% for 2 yrs, 20 C	Emergence trap	52.663	12.258
GDIP	"Coryneura"	ZFMK-TIS-2602597	GDIP3821-22	F	Corynoneura gratias	ASAP_38	Sp.Id__73	BOLD:AAW4942	658[0n]	Corynoneura gratias / arctica	Corynoneura gratias	Yngve Brodin & Sophia Wiedenbrug	yes		1	VdN/_IP_Feld_E05_140819-27_E_Week	96% for 2 yrs, 20 C	Emergence trap	52.663	12.258
GDIP	"Cricotopus"	ZFMK-TIS-2587087	GDIP3585-22	F	Cricotopus bicinctus	ASAP_56	Sp.Id__23	BOLD:AAI6018	658[0n]	Cricotopus bicinctus	Cricotopus bicinctus	Yngve Brodin & Elisabeth Stur	yes		1	VdN/_IP_Feld_C22_140617_E_N	96% for 2 yrs, 20 C	Flight intercepting trap	52.663	12.258
GDIP	"Cricotopus"	ZFMK-TIS-2587088	GDIP3586-22	F	Cricotopus bicinctus	ASAP_56	Sp.Id__23	BOLD:AAI6018	658[0n]	Cricotopus bicinctus	Cricotopus bicinctus	Yngve Brodin & Elisabeth Stur	yes		1	VdN/_IP_Feld_C22_140617_E_N	96% for 2 yrs, 20 C	Flight intercepting trap	52.663	12.258
GDIP	"Cricotopus"	ZFMK-TIS-2587090	GDIP3588-22	M	Cricotopus bicinctus	ASAP_56	Sp.Id__23	BOLD:AAI6018	658[0n]	Cricotopus bicinctus	Cricotopus bicinctus	Yngve Brodin & Elisabeth Stur	yes		1	VdN/_IP_Feld_C22_140617_E_N	96% for 2 yrs, 20 C	Flight intercepting trap	52.663	12.258
GDIP	"Cricotopus"	ZFMK-TIS-2596292	GDIP3651-22	M	Cricotopus bicinctus	ASAP_56	Sp.Id__23	BOLD:AAI6018	658[0n]	Cricotopus bicinctus	Cricotopus bicinctus	Yngve Brodin & Elisabeth Stur	yes		1	VdN/_IP_Feld_C22_140617_E_N	96% for 2 yrs, 20 C	Flight intercepting trap	52.663	12.258
GDIP	"Cricotopus"	ZFMK-TIS-2596433	GDIP3690-22	M	Cricotopus intersectus	ASAP_66	Sp.Id__54	BOLD:AAV9062	658[0n]	Cricotopus intersectus / laricomalis / arcuatus	Cricotopus intersectus	Yngve Brodin	yes		1	VdN/_IP_Feld_C11_140708_W_N	96% for 2 yrs, 20 C	Flight intercepting trap	52.663	12.258
GDIP	"Cricotopus"	ZFMK-TIS-2587086	GDIP3584-22	F	Cricotopus sp.	ASAP_55	Sp.Id__26	BOLD:AEO5089	658[0n]	no public data	no public data		no public data	type 3	1	VdN/_IP_Feld_C22_140617_E_N	96% for 2 yrs, 20 C	Flight intercepting trap	52.663	12.258
GDIP	"Cricotopus"	ZFMK-TIS-2587089	GDIP3587-22	M	Cricotopus sp.	ASAP_55	Sp.Id__26	BOLD:AEO5089	658[0n]	no public data	no public data		no public data	type 3	1	VdN/_IP_Feld_C22_140617_E_N	96% for 2 yrs, 20 C	Flight intercepting trap	52.663	12.258
GDIP	"Cricotopus"	ZFMK-TIS-2587093	GDIP3591-22	F	Cricotopus sp.	ASAP_8	Sp.Id__24	BOLD:AAA5299	658[0n]	Cricotopus sylvestris / glacialis / relucens / etc…	Cricotopus sylvestris / glacialis	Yngve Brodin / Elisabeth Stur	no	type 3	1	VdN/_IP_Feld_C22_140617_E_N	96% for 2 yrs, 20 C	Flight intercepting trap	52.663	12.258
GDIP	"Cricotopus"	ZFMK-TIS-2596494	GDIP3745-22	F	Cricotopus sylvestris	ASAP_8	Sp.Id__24	BOLD:AAA5299	658[0n]	Cricotopus sylvestris / glacialis / relucens / etc…	Cricotopus sylvestris / glacialis	Yngve Brodin / Elisabeth Stur	no	type 3	1	VdN/_IP_Feld_C09_140718_W_N	96% for 2 yrs, 20 C	Flight intercepting trap	52.663	12.258
GDIP	"Cricotopus"	ZFMK-TIS-2596496	GDIP3747-22	F	Cricotopus sylvestris	ASAP_8	Sp.Id__24	BOLD:AAA5299	658[0n]	Cricotopus sylvestris / glacialis / relucens / etc…	Cricotopus sylvestris / glacialis	Yngve Brodin / Elisabeth Stur	no	type 3	1	VdN/_IP_Feld_C08_140718_W_N	96% for 2 yrs, 20 C	Flight intercepting trap	52.663	12.258
GDIP	"Cricotopus"	ZFMK-TIS-2596497	GDIP3748-22	F	Cricotopus sylvestris	ASAP_8	Sp.Id__24	BOLD:AAA5299	658[0n]	Cricotopus sylvestris / glacialis / relucens / etc…	Cricotopus sylvestris / glacialis	Yngve Brodin / Elisabeth Stur	no	type 3	1	VdN/_IP_Feld_C08_140718_W_N	96% for 2 yrs, 20 C	Flight intercepting trap	52.663	12.258
GDIP	"Cricotopus"	ZFMK-TIS-2596498	GDIP3749-22	F	Cricotopus sylvestris	ASAP_8	Sp.Id__24	BOLD:AAA5299	658[0n]	Cricotopus sylvestris / glacialis / relucens / etc…	Cricotopus sylvestris / glacialis	Yngve Brodin / Elisabeth Stur	no	type 3	1	VdN/_IP_Feld_C08_140718_W_N	96% for 2 yrs, 20 C	Flight intercepting trap	52.663	12.258
GDIP	"Cricotopus"	ZFMK-TIS-2596499	GDIP3750-22	F	Cricotopus sylvestris	ASAP_8	Sp.Id__24	BOLD:AAA5299	658[0n]	Cricotopus sylvestris / glacialis / relucens / etc…	Cricotopus sylvestris / glacialis	Yngve Brodin / Elisabeth Stur	no	type 3	1	VdN/_IP_Feld_C08_140718_W_N	96% for 2 yrs, 20 C	Flight intercepting trap	52.663	12.258
GDIP	"Cricotopus"	ZFMK-TIS-2596500	GDIP3751-22	F	Cricotopus sylvestris	ASAP_8	Sp.Id__24	BOLD:AAA5299	658[0n]	Cricotopus sylvestris / glacialis / relucens / etc…	Cricotopus sylvestris / glacialis	Yngve Brodin / Elisabeth Stur	no	type 3	1	VdN/_IP_Feld_C08_140718_W_N	96% for 2 yrs, 20 C	Flight intercepting trap	52.663	12.258
GDIP	"Cricotopus"	ZFMK-TIS-2599939	GDIP3781-22	F	Cricotopus sylvestris	ASAP_8	Sp.Id__24	BOLD:AAA5299	658[0n]	Cricotopus sylvestris / glacialis / relucens / etc…	Cricotopus sylvestris / glacialis	Yngve Brodin / Elisabeth Stur	no	type 3	1	VdN/_IP_Feld_C22_140617_E_N	96% for 2 yrs, 20 C	Flight intercepting trap	52.663	12.258
GDIP	"Cricotopus"	ZFMK-TIS-2587091	GDIP3589-22	F	Cricotopus sylvestris	ASAP_8	Sp.Id__24	BOLD:AAA5299	658[0n]	Cricotopus sylvestris / glacialis / relucens / etc…	Cricotopus sylvestris / glacialis	Yngve Brodin / Elisabeth Stur	no	type 3	1	VdN/_IP_Feld_C22_140617_E_N	96% for 2 yrs, 20 C	Flight intercepting trap	52.663	12.258
GDIP	"Cricotopus"	ZFMK-TIS-2587092	GDIP3590-22	M	Cricotopus sylvestris	ASAP_8	Sp.Id__24	BOLD:AAA5299	658[0n]	Cricotopus sylvestris / glacialis / relucens / etc…	Cricotopus sylvestris / glacialis	Yngve Brodin / Elisabeth Stur	no	type 3	1	VdN/_IP_Feld_C22_140617_E_N	96% for 2 yrs, 20 C	Flight intercepting trap	52.663	12.258
GDIP	"Cricotopus"	ZFMK-TIS-2596282	GDIP3641-22	F	Cricotopus sylvestris	ASAP_8	Sp.Id__24	BOLD:AAA5299	658[0n]	Cricotopus sylvestris / glacialis / relucens / etc…	Cricotopus sylvestris / glacialis	Yngve Brodin / Elisabeth Stur	no	type 3	1	VdN/_IP_Feld_C08_140718_W_N	96% for 2 yrs, 20 C	Flight intercepting trap	52.663	12.258
GDIP	"Cricotopus"	ZFMK-TIS-2596291	GDIP3650-22	F	Cricotopus sylvestris	ASAP_8	Sp.Id__24	BOLD:AAA5299	658[0n]	Cricotopus sylvestris / glacialis / relucens / etc…	Cricotopus sylvestris / glacialis	Yngve Brodin / Elisabeth Stur	no	type 3	1	VdN/_IP_Feld_C22_140617_E_N	96% for 2 yrs, 20 C	Flight intercepting trap	52.663	12.258
GDIP	"Cricotopus"	ZFMK-TIS-2596280	GDIP3639-22	F	Cricotopus tricinctus	ASAP_9	Sp.Id__41	BOLD:AEG4456	658[0n]	Cricotopus tricinctus / sylvestris	Cricotopus tricinctus / sylvestris	Elisabeth Stur / Torbjorn Ekrem	no	type 3	1	VdN/_IP_Feld_C09_140718_W_N	96% for 2 yrs, 20 C	Flight intercepting trap	52.663	12.258
GDIP	"Cladopelma/Cryptochironomus/Harnischia"	ZFMK-TIS-2602552	GDIP3783-22	M	Cryptochironomus supplicans	ASAP_24	Sp.Id__13	BOLD:AAW4936	658[0n]	Cryptochironomus supplicans	Cryptochironomus supplicans	Yngve Brodin	yes		1	VdN/_IP_Feld_C09_140708_W_N	96% for 2 yrs, 20 C	Flight intercepting trap	52.663	12.258
GDIP	"Cladopelma/Cryptochironomus/Harnischia"	ZFMK-TIS-2570473	GDIP3555-22	M	Cryptochironomus supplicans	ASAP_24	Sp.Id__13	BOLD:AAW4936	658[0n]	Cryptochironomus supplicans	Cryptochironomus supplicans	Yngve Brodin	yes		1	VdN/_IP_Feld_C02_140718_W_D	96% for 2 yrs, 20 C	Flight intercepting trap	52.663	12.258
GDIP	"Cladopelma/Cryptochironomus/Harnischia"	ZFMK-TIS-2570481	GDIP3563-22	F	Cryptochironomus supplicans	ASAP_24	Sp.Id__13	BOLD:AAW4936	658[0n]	Cryptochironomus supplicans	Cryptochironomus supplicans	Yngve Brodin	yes		1	VdN/_IP_Feld_C06_140718_W_N	96% for 2 yrs, 20 C	Flight intercepting trap	52.663	12.258
GDIP	"Cladopelma/Cryptochironomus/Harnischia"	ZFMK-TIS-2596260	GDIP3620-22	M	Cryptochironomus supplicans	ASAP_24	Sp.Id__13	BOLD:AAW4936	658[0n]	Cryptochironomus supplicans	Cryptochironomus supplicans	Yngve Brodin	yes		1	VdN/_IP_Feld_C06_140718_W_N	96% for 2 yrs, 20 C	Flight intercepting trap	52.663	12.258
GDIP	"Cladopelma/Cryptochironomus/Harnischia"	ZFMK-TIS-2596309	GDIP3664-22	M	Cryptochironomus supplicans	ASAP_24	Sp.Id__13	BOLD:AAW4936	658[1n]	Cryptochironomus supplicans	Cryptochironomus supplicans	Yngve Brodin	yes		1	VdN/_IP_Feld_C09_140708_W_N	96% for 2 yrs, 20 C	Flight intercepting trap	52.663	12.258
GDIP	"Dicrotendipes"	ZFMK-TIS-2603355	GDIP3833-22	M	Dicrotendipes nervosus	ASAP_42	Sp.Id__37	BOLD:AAU1021	658[0n]	Dicrotendipes nervosus	Dicrotendipes nervosus	Yngve Brodin & Piotr Gadawski	yes		1	VdN/_IP_Feld_C06_140708_W_N	96% for 2 yrs, 20 C	Flight intercepting trap	52.663	12.258
GDIP	"Dicrotendipes"	ZFMK-TIS-2596264	GDIP3624-22	M	Dicrotendipes nervosus	ASAP_42	Sp.Id__37	BOLD:AAU1021	658[0n]	Dicrotendipes nervosus	Dicrotendipes nervosus	Yngve Brodin & Piotr Gadawski	yes		1	VdN/_IP_Feld_C06_140718_W_N	96% for 2 yrs, 20 C	Flight intercepting trap	52.663	12.258
GDIP	"Dicrotendipes"	ZFMK-TIS-2596452	GDIP3705-22	M	Dicrotendipes nervosus	ASAP_42	Sp.Id__37	BOLD:AAU1021	658[0n]	Dicrotendipes nervosus	Dicrotendipes nervosus	Yngve Brodin & Piotr Gadawski	yes		1	VdN/_IP_Feld_C05_140617_W_N	96% for 2 yrs, 20 C	Flight intercepting trap	52.663	12.258
GDIP	"Dicrotendipes"	ZFMK-TIS-2596453	GDIP3706-22	M	Dicrotendipes nervosus	ASAP_42	Sp.Id__37	BOLD:AAU1021	658[0n]	Dicrotendipes nervosus	Dicrotendipes nervosus	Yngve Brodin & Piotr Gadawski	yes		1	VdN/_IP_Feld_C01_140819_W_N	96% for 2 yrs, 20 C	Flight intercepting trap	52.663	12.258
GDIP	"Dicrotendipes"	ZFMK-TIS-2596472	GDIP3724-22	M	Dicrotendipes tritomus	ASAP_42	Sp.Id__37	BOLD:AAU1021	658[0n]	Dicrotendipes nervosus	Dicrotendipes nervosus	Yngve Brodin & Piotr Gadawski	no	type 1	1	VdN/_IP_Feld_E05_140522-28_E_Week	96% for 2 yrs, 20 C	Emergence trap	52.663	12.258
GDIP	"Endochironomus"	ZFMK-TIS-2570480	GDIP3562-22	M	Endochironomus albipennis	ASAP_48	Sp.Id__17	BOLD:AAW5643	658[0n]	Endochironomus albipennis / tendens / stackelbergi	Endochironomus tendens	Yngve Brodin	no	type 1	1	VdN/_IP_Feld_C06_140718_W_N	96% for 2 yrs, 20 C	Flight intercepting trap	52.663	12.258
GDIP	"Endochironomus"	ZFMK-TIS-2587078	GDIP3577-22	M	Endochironomus albipennis	ASAP_48	Sp.Id__17	BOLD:AAW5643	658[0n]	Endochironomus albipennis / tendens / stackelbergi	Endochironomus tendens	Yngve Brodin	no	type 1	1	VdN/_IP_Feld_C22_140617_E_N	96% for 2 yrs, 20 C	Flight intercepting trap	52.663	12.258
GDIP	"Endochironomus"	ZFMK-TIS-2570456	GDIP3538-22	F	Endochironomus sp.	ASAP_48	Sp.Id__17	BOLD:AAW5643	658[0n]	Endochironomus albipennis / tendens / stackelbergi	Endochironomus tendens	Yngve Brodin	no	type 2	1	VdN/_IP_Feld_C05_140522_W_N	96% for 2 yrs, 20 C	Flight intercepting trap	52.663	12.258
GDIP	"Endochironomus"	ZFMK-TIS-2570474	GDIP3556-22	F	Endochironomus sp.	ASAP_48	Sp.Id__17	BOLD:AAW5643	658[0n]	Endochironomus albipennis / tendens / stackelbergi	Endochironomus tendens	Yngve Brodin	no	type 2	1	VdN/_IP_Feld_C02_140718_W_D	96% for 2 yrs, 20 C	Flight intercepting trap	52.663	12.258
GDIP	"Endochironomus"	ZFMK-TIS-2570475	GDIP3557-22	F	Endochironomus sp.	ASAP_48	Sp.Id__17	BOLD:AAW5643	658[0n]	Endochironomus albipennis / tendens / stackelbergi	Endochironomus tendens	Yngve Brodin	no	type 2	1	VdN/_IP_Feld_C02_140718_W_D	96% for 2 yrs, 20 C	Flight intercepting trap	52.663	12.258
GDIP	"Endochironomus"	ZFMK-TIS-2587077	GDIP3576-22	F	Endochironomus sp.	ASAP_48	Sp.Id__17	BOLD:AAW5643	658[0n]	Endochironomus albipennis / tendens / stackelbergi	Endochironomus tendens	Yngve Brodin	no	type 2	1	VdN/_IP_Feld_C22_140617_E_N	96% for 2 yrs, 20 C	Flight intercepting trap	52.663	12.258
GDIP	"Endochironomus"	ZFMK-TIS-2587080	GDIP3578-22	F	Endochironomus sp.	ASAP_48	Sp.Id__17	BOLD:AAW5643	658[0n]	Endochironomus albipennis / tendens / stackelbergi	Endochironomus tendens	Yngve Brodin	no	type 2	1	VdN/_IP_Feld_C22_140617_E_N	96% for 2 yrs, 20 C	Flight intercepting trap	52.663	12.258
GDIP	"Endochironomus"	ZFMK-TIS-2587081	GDIP3579-22	F	Endochironomus sp.	ASAP_48	Sp.Id__17	BOLD:AAW5643	658[0n]	Endochironomus albipennis / tendens / stackelbergi	Endochironomus tendens	Yngve Brodin	no	type 2	1	VdN/_IP_Feld_C22_140617_E_N	96% for 2 yrs, 20 C	Flight intercepting trap	52.663	12.258
GDIP	"Endochironomus"	ZFMK-TIS-2587082	GDIP3580-22	F	Endochironomus sp.	ASAP_48	Sp.Id__17	BOLD:AAW5643	658[0n]	Endochironomus albipennis / tendens / stackelbergi	Endochironomus tendens	Yngve Brodin	no	type 2	1	VdN/_IP_Feld_C22_140617_E_N	96% for 2 yrs, 20 C	Flight intercepting trap	52.663	12.258
GDIP	"Endochironomus"	ZFMK-TIS-2596254	GDIP3614-22	F	Endochironomus sp.	ASAP_48	Sp.Id__17	BOLD:AAW5643	658[0n]	Endochironomus albipennis / tendens / stackelbergi	Endochironomus tendens	Yngve Brodin	no	type 2	1	VdN/_IP_Feld_C02_140718_W_D	96% for 2 yrs, 20 C	Flight intercepting trap	52.663	12.258
GDIP	"Endochironomus"	ZFMK-TIS-2596295	GDIP3653-22	F	Endochironomus sp.	ASAP_48	Sp.Id__17	BOLD:AAW5643	658[0n]	Endochironomus albipennis / tendens / stackelbergi	Endochironomus tendens	Yngve Brodin	no	type 2	1	VdN/_IP_Feld_C22_140617_E_N	96% for 2 yrs, 20 C	Flight intercepting trap	52.663	12.258
GDIP	"Endochironomus"	ZFMK-TIS-2596261	GDIP3621-22	M	Endochironomus stackelbergi	ASAP_48	Sp.Id__17	BOLD:AAW5643	658[0n]	Endochironomus albipennis / tendens / stackelbergi	Endochironomus tendens	Yngve Brodin	no	type 1	1	VdN/_IP_Feld_C06_140718_W_N	96% for 2 yrs, 20 C	Flight intercepting trap	52.663	12.258
GDIP	"Glyptotendipes"	ZFMK-TIS-2570457	GDIP3539-22	M	Glyptotendipes cauliginellus	ASAP_49	Sp.Id__8	BOLD:ACD4470	658[0n]	Glyptotendipes pallens	Glyptodendipes pallens	Yngve Brodin	no	type 1	1	VdN/_IP_Feld_C05_140718_W_N	96% for 2 yrs, 20 C	Flight intercepting trap	52.663	12.258
GDIP	"Glyptotendipes"	ZFMK-TIS-2570461	GDIP3543-22	F	Glyptotendipes cauliginellus	ASAP_50	Sp.Id__10	BOLD:AAF8348	658[0n]	Glyptotendipes cauliginellus / lobiferus	Glyptotendipes cauliginellus / lobiferus	Yngve Brodin / Elisabeth Stur	yes	type 3	1	VdN/_IP_Feld_C03_140522_W_N	96% for 2 yrs, 20 C	Flight intercepting trap	52.663	12.258
GDIP	"Glyptotendipes"	ZFMK-TIS-2596297	GDIP3655-22	F	Glyptotendipes cauliginellus	ASAP_50	Sp.Id__10	BOLD:AAF8348	658[0n]	Glyptotendipes cauliginellus / lobiferus	Glyptotendipes cauliginellus / lobiferus	Yngve Brodin / Elisabeth Stur	yes	type 3	1	VdN/_IP_Feld_C22_140617_E_N	96% for 2 yrs, 20 C	Flight intercepting trap	52.663	12.258
GDIP	"Glyptotendipes"	ZFMK-TIS-2596308	GDIP3663-22	M	Glyptotendipes cauliginellus	ASAP_50	Sp.Id__10	BOLD:AAF8348	658[0n]	Glyptotendipes cauliginellus / lobiferus	Glyptotendipes cauliginellus / lobiferus	Yngve Brodin / Elisabeth Stur	yes	type 3	1	VdN/_IP_Feld_C09_140708_W_N	96% for 2 yrs, 20 C	Flight intercepting trap	52.663	12.258
GDIP	"Glyptotendipes"	ZFMK-TIS-2596469	GDIP3721-22	M	Glyptotendipes cauliginellus	ASAP_50	Sp.Id__10	BOLD:AAF8348	658[0n]	Glyptotendipes cauliginellus / lobiferus	Glyptotendipes cauliginellus / lobiferus	Yngve Brodin / Elisabeth Stur	yes	type 3	1	VdN/_IP_Feld_E08_140522-28_E_Week	96% for 2 yrs, 20 C	Emergence trap	52.663	12.258
GDIP	"Glyptotendipes"	ZFMK-TIS-2570469	GDIP3551-22	M	Glyptotendipes glaucus	ASAP_49	Sp.Id__8	BOLD:ACD4470	658[0n]	Glyptotendipes pallens	Glyptodendipes pallens	Yngve Brodin	no	type 1	1	VdN/_IP_Feld_C01_140708_W_N	96% for 2 yrs, 20 C	Flight intercepting trap	52.663	12.258
GDIP	"Glyptotendipes"	ZFMK-TIS-2587085	GDIP3583-22	M	Glyptotendipes glaucus	ASAP_36	Sp.Id__22	BOLD:AAC0597	658[0n]	Glyptotendipes paripes	Glyptotendipes paripes		no	type 1	1	VdN/_IP_Feld_C22_140617_E_N	96% for 2 yrs, 20 C	Flight intercepting trap	52.663	12.258
GDIP	"Glyptotendipes"	ZFMK-TIS-2596510	GDIP3761-22	M	Glyptotendipes imbecilis	ASAP_15	Sp.Id__31	BOLD:ACD5349	658[0n]	Glyptotendipes imbecilis	Glyptotendipes imbecilis	Yngve Brodin	yes		1	VdN/_IP_Feld_C01_140418_W_N	96% for 2 yrs, 20 C	Flight intercepting trap	52.663	12.258
GDIP	"Glyptotendipes"	ZFMK-TIS-2602551	GDIP3782-22	F	Glyptotendipes imbecilis	ASAP_15	Sp.Id__31	BOLD:ACD5349	658[0n]	Glyptotendipes imbecilis	Glyptotendipes imbecilis	Yngve Brodin	yes		1	VdN/_IP_Feld_C09_140708_W_N	96% for 2 yrs, 20 C	Flight intercepting trap	52.663	12.258
GDIP	"Glyptotendipes"	ZFMK-TIS-2603354	GDIP3832-22	M	Glyptotendipes imbecilis	ASAP_15	Sp.Id__31	BOLD:ACD5349	658[0n]	Glyptotendipes imbecilis	Glyptotendipes imbecilis	Yngve Brodin	yes		1	VdN/_IP_Feld_C06_140708_W_N	96% for 2 yrs, 20 C	Flight intercepting trap	52.663	12.258
GDIP	"Glyptotendipes"	ZFMK-TIS-2596241	GDIP3603-22	F	Glyptotendipes imbecilis	ASAP_15	Sp.Id__31	BOLD:ACD5349	658[0n]	Glyptotendipes imbecilis	Glyptotendipes imbecilis	Yngve Brodin	yes		1	VdN/_IP_Feld_C05_140522_W_N	96% for 2 yrs, 20 C	Flight intercepting trap	52.663	12.258
GDIP	"Glyptotendipes"	ZFMK-TIS-2596266	GDIP3626-22	M	Glyptotendipes imbecilis	ASAP_15	Sp.Id__31	BOLD:ACD5349	658[0n]	Glyptotendipes imbecilis	Glyptotendipes imbecilis	Yngve Brodin	yes		1	VdN/_IP_Feld_C06_140708_W_N	96% for 2 yrs, 20 C	Flight intercepting trap	52.663	12.258
GDIP	"Glyptotendipes"	ZFMK-TIS-2596316	GDIP3670-22	M	Glyptotendipes imbecilis	ASAP_15	Sp.Id__31	BOLD:ACD5349	658[0n]	Glyptotendipes imbecilis	Glyptotendipes imbecilis	Yngve Brodin	yes		1	VdN/_IP_Feld_C05_140708_W_N	96% for 2 yrs, 20 C	Flight intercepting trap	52.663	12.258
GDIP	"Glyptotendipes"	ZFMK-TIS-2596322	GDIP3676-22	M	Glyptotendipes imbecilis	ASAP_15	Sp.Id__31	BOLD:ACD5349	658[0n]	Glyptotendipes imbecilis	Glyptotendipes imbecilis	Yngve Brodin	yes		1	VdN/_IP_Feld_C01_140418_W_N	96% for 2 yrs, 20 C	Flight intercepting trap	52.663	12.258
GDIP	"Glyptotendipes"	ZFMK-TIS-2596427	GDIP3685-22	M	Glyptotendipes imbecilis	ASAP_15	Sp.Id__31	BOLD:ACD5349	658[0n]	Glyptotendipes imbecilis	Glyptotendipes imbecilis	Yngve Brodin	yes		1	VdN/_IP_Feld_C08_140708_W_N	96% for 2 yrs, 20 C	Flight intercepting trap	52.663	12.258
GDIP	"Glyptotendipes"	ZFMK-TIS-2570465	GDIP3547-22	F	Glyptotendipes pallens	ASAP_49	Sp.Id__8	BOLD:ACD4470	658[1n]	Glyptotendipes pallens	Glyptodendipes pallens	Yngve Brodin	yes		1	VdN/_IP_Feld_C03_140522_W_N	96% for 2 yrs, 20 C	Flight intercepting trap	52.663	12.258
GDIP	"Glyptotendipes"	ZFMK-TIS-2570468	GDIP3550-22	F	Glyptotendipes pallens	ASAP_49	Sp.Id__8	BOLD:ACD4470	658[0n]	Glyptotendipes pallens	Glyptodendipes pallens	Yngve Brodin	yes		1	VdN/_IP_Feld_C01_140708_W_N	96% for 2 yrs, 20 C	Flight intercepting trap	52.663	12.258
GDIP	"Glyptotendipes"	ZFMK-TIS-2570483	GDIP3565-22	M	Glyptotendipes pallens	ASAP_49	Sp.Id__8	BOLD:ACD4470	658[0n]	Glyptotendipes pallens	Glyptodendipes pallens	Yngve Brodin	yes		1	VdN/_IP_Feld_C02_140718_W_N	96% for 2 yrs, 20 C	Flight intercepting trap	52.663	12.258
GDIP	"Glyptotendipes"	ZFMK-TIS-2587083	GDIP3581-22	F	Glyptotendipes pallens	ASAP_49	Sp.Id__8	BOLD:ACD4470	658[0n]	Glyptotendipes pallens	Glyptodendipes pallens	Yngve Brodin	yes		1	VdN/_IP_Feld_C22_140617_E_N	96% for 2 yrs, 20 C	Flight intercepting trap	52.663	12.258
GDIP	"Glyptotendipes"	ZFMK-TIS-2596246	GDIP3606-22	M	Glyptotendipes pallens	ASAP_49	Sp.Id__8	BOLD:ACD4470	658[1n]	Glyptotendipes pallens	Glyptodendipes pallens	Yngve Brodin	yes		1	VdN/_IP_Feld_C03_140522_W_N	96% for 2 yrs, 20 C	Flight intercepting trap	52.663	12.258
GDIP	"Glyptotendipes"	ZFMK-TIS-2596294	GDIP3652-22	M	Glyptotendipes pallens	ASAP_49	Sp.Id__8	BOLD:ACD4470	658[0n]	Glyptotendipes pallens	Glyptodendipes pallens	Yngve Brodin	yes		1	VdN/_IP_Feld_C22_140617_E_N	96% for 2 yrs, 20 C	Flight intercepting trap	52.663	12.258
GDIP	"Glyptotendipes"	ZFMK-TIS-2596443	GDIP3697-22	F	Glyptotendipes pallens	ASAP_49	Sp.Id__8	BOLD:ACD4470	658[0n]	Glyptotendipes pallens	Glyptodendipes pallens	Yngve Brodin	yes		1	VdN/_IP_Feld_C03_140819_W_N	96% for 2 yrs, 20 C	Flight intercepting trap	52.663	12.258
GDIP	"Glyptotendipes"	ZFMK-TIS-2602583	GDIP3807-22	M	Glyptotendipes paripes	ASAP_36	Sp.Id__22	BOLD:AAC0597	658[0n]	Glyptotendipes paripes	Glyptotendipes paripes		yes		1	VdN/_IP_Feld_C03_140819_W_N	96% for 2 yrs, 20 C	Flight intercepting trap	52.663	12.258
GDIP	"Glyptotendipes"	ZFMK-TIS-2602584	GDIP3808-22	M	Glyptotendipes paripes	ASAP_36	Sp.Id__22	BOLD:AAC0597	658[0n]	Glyptotendipes paripes	Glyptotendipes paripes		yes		1	VdN/_IP_Feld_C03_140819_W_N	96% for 2 yrs, 20 C	Flight intercepting trap	52.663	12.258
GDIP	"Glyptotendipes"	ZFMK-TIS-2602585	GDIP3809-22	M	Glyptotendipes paripes	ASAP_36	Sp.Id__22	BOLD:AAC0597	658[0n]	Glyptotendipes paripes	Glyptotendipes paripes		yes		1	VdN/_IP_Feld_C03_140819_W_N	96% for 2 yrs, 20 C	Flight intercepting trap	52.663	12.258
GDIP	"Glyptotendipes"	ZFMK-TIS-2602586	GDIP3810-22	M	Glyptotendipes paripes	ASAP_36	Sp.Id__22	BOLD:AAC0597	658[0n]	Glyptotendipes paripes	Glyptotendipes paripes		yes		1	VdN/_IP_Feld_C03_140819_W_N	96% for 2 yrs, 20 C	Flight intercepting trap	52.663	12.258
GDIP	"Glyptotendipes"	ZFMK-TIS-2602588	GDIP3812-22	M	Glyptotendipes paripes	ASAP_36	Sp.Id__22	BOLD:AAC0597	658[0n]	Glyptotendipes paripes	Glyptotendipes paripes		yes		1	VdN/_IP_Feld_C03_140819_W_N	96% for 2 yrs, 20 C	Flight intercepting trap	52.663	12.258
GDIP	"Glyptotendipes"	ZFMK-TIS-2602589	GDIP3813-22	M	Glyptotendipes paripes	ASAP_36	Sp.Id__22	BOLD:AAC0597	658[0n]	Glyptotendipes paripes	Glyptotendipes paripes		yes		1	VdN/_IP_Feld_C03_140819_W_N	96% for 2 yrs, 20 C	Flight intercepting trap	52.663	12.258
GDIP	"Glyptotendipes"	ZFMK-TIS-2602590	GDIP3814-22	M	Glyptotendipes paripes	ASAP_36	Sp.Id__22	BOLD:AAC0597	658[0n]	Glyptotendipes paripes	Glyptotendipes paripes		yes		1	VdN/_IP_Feld_C03_140819_W_N	96% for 2 yrs, 20 C	Flight intercepting trap	52.663	12.258
GDIP	"Glyptotendipes"	ZFMK-TIS-2587084	GDIP3582-22	F	Glyptotendipes paripes	ASAP_36	Sp.Id__22	BOLD:AAC0597	658[0n]	Glyptotendipes paripes	Glyptotendipes paripes		yes		1	VdN/_IP_Feld_C22_140617_E_N	96% for 2 yrs, 20 C	Flight intercepting trap	52.663	12.258
GDIP	"Glyptotendipes"	ZFMK-TIS-2596442	GDIP3696-22	M	Glyptotendipes paripes	ASAP_36	Sp.Id__22	BOLD:AAC0597	658[1n]	Glyptotendipes paripes	Glyptotendipes paripes		yes		1	VdN/_IP_Feld_C03_140819_W_N	96% for 2 yrs, 20 C	Flight intercepting trap	52.663	12.258
GDIP	"Glyptotendipes"	ZFMK-TIS-2570463	GDIP3545-22	F	Glyptotendipes sp.	ASAP_49	Sp.Id__8	BOLD:ACD4470	658[0n]	Glyptotendipes pallens	Glyptodendipes pallens	Yngve Brodin	no	type 2	1	VdN/_IP_Feld_C03_140522_W_N	96% for 2 yrs, 20 C	Flight intercepting trap	52.663	12.258
GDIP	"Guttipelopia guttipennis"	ZFMK-TIS-2596485	GDIP3737-22	F	Guttipelopia guttipennis	ASAP_2	Sp.Id__29	BOLD:AAW5657	658[0n]	Guttipelopia guttipennis	Guttipelopia guttipennis	Elisabeth Stur	yes		1	VdN/_IP_Feld_C02_140718_W_D	96% for 2 yrs, 20 C	Flight intercepting trap	52.663	12.258
GDIP	"Guttipelopia guttipennis"	ZFMK-TIS-2596508	GDIP3759-22	F	Guttipelopia guttipennis	ASAP_2	Sp.Id__29	BOLD:AAW5657	658[0n]	Guttipelopia guttipennis	Guttipelopia guttipennis	Elisabeth Stur	yes		1	VdN/_IP_Feld_C09_140708_W_N	96% for 2 yrs, 20 C	Flight intercepting trap	52.663	12.258
GDIP	"Guttipelopia guttipennis"	ZFMK-TIS-2603358	GDIP3836-22	M	Guttipelopia guttipennis	ASAP_2	Sp.Id__29	BOLD:AAW5657	658[0n]	Guttipelopia guttipennis	Guttipelopia guttipennis	Elisabeth Stur	yes		1	VdN/_IP_Feld_C01_140522_W_N	96% for 2 yrs, 20 C	Flight intercepting trap	52.663	12.258
GDIP	"Guttipelopia guttipennis"	ZFMK-TIS-2603359	GDIP3837-22	M	Guttipelopia guttipennis	ASAP_2	Sp.Id__29	BOLD:AAW5657	658[0n]	Guttipelopia guttipennis	Guttipelopia guttipennis	Elisabeth Stur	yes		1	VdN/_IP_Feld_C01_140522_W_N	96% for 2 yrs, 20 C	Flight intercepting trap	52.663	12.258
GDIP	"Guttipelopia guttipennis"	ZFMK-TIS-2596237	GDIP3599-22	M	Guttipelopia guttipennis	ASAP_2	Sp.Id__29	BOLD:AAW5657	658[0n]	Guttipelopia guttipennis	Guttipelopia guttipennis	Elisabeth Stur	yes		1	VdN/_IP_Feld_C06_140522_W_N	96% for 2 yrs, 20 C	Flight intercepting trap	52.663	12.258
GDIP	"Guttipelopia guttipennis"	ZFMK-TIS-2596248	GDIP3608-22	F	Guttipelopia guttipennis	ASAP_2	Sp.Id__29	BOLD:AAW5657	658[1n]	Guttipelopia guttipennis	Guttipelopia guttipennis	Elisabeth Stur	yes		1	VdN/_IP_Feld_C03_140522_W_N	96% for 2 yrs, 20 C	Flight intercepting trap	52.663	12.258
GDIP	"Guttipelopia guttipennis"	ZFMK-TIS-2596255	GDIP3615-22	F	Guttipelopia guttipennis	ASAP_2	Sp.Id__29	BOLD:AAW5657	658[0n]	Guttipelopia guttipennis	Guttipelopia guttipennis	Elisabeth Stur	yes		1	VdN/_IP_Feld_C02_140718_W_D	96% for 2 yrs, 20 C	Flight intercepting trap	52.663	12.258
GDIP	"Guttipelopia guttipennis"	ZFMK-TIS-2596269	GDIP3629-22	F	Guttipelopia guttipennis	ASAP_2	Sp.Id__29	BOLD:AAW5657	658[0n]	Guttipelopia guttipennis	Guttipelopia guttipennis	Elisabeth Stur	yes		1	VdN/_IP_Feld_C02_140718_W_N	96% for 2 yrs, 20 C	Flight intercepting trap	52.663	12.258
GDIP	"Guttipelopia guttipennis"	ZFMK-TIS-2596273	GDIP3633-22	M	Guttipelopia guttipennis	ASAP_2	Sp.Id__29	BOLD:AAW5657	658[0n]	Guttipelopia guttipennis	Guttipelopia guttipennis	Elisabeth Stur	yes		1	VdN/_IP_Feld_C09_140522_W_N	96% for 2 yrs, 20 C	Flight intercepting trap	52.663	12.258
GDIP	"Guttipelopia guttipennis"	ZFMK-TIS-2596303	GDIP3660-22	M	Guttipelopia guttipennis	ASAP_2	Sp.Id__29	BOLD:AAW5657	658[0n]	Guttipelopia guttipennis	Guttipelopia guttipennis	Elisabeth Stur	yes		1	VdN/_IP_Feld_C01_140522_W_N	96% for 2 yrs, 20 C	Flight intercepting trap	52.663	12.258
GDIP	"Guttipelopia guttipennis"	ZFMK-TIS-2596314	GDIP3668-22	F	Guttipelopia guttipennis	ASAP_2	Sp.Id__29	BOLD:AAW5657	658[1n]	Guttipelopia guttipennis	Guttipelopia guttipennis	Elisabeth Stur	yes		1	VdN/_IP_Feld_C09_140708_W_N	96% for 2 yrs, 20 C	Flight intercepting trap	52.663	12.258
GDIP	"Cladopelma/Cryptochironomus/Harnischia"	ZFMK-TIS-2602575	GDIP3801-22	F	Harnischia curtilamellata	ASAP_33	Sp.Id__36	BOLD:AAY2074	658[0n]	Harnischia curtilamellata	Harnischia curtilamellata	NA	yes		1	VdN/_IP_Feld_C11_140708_W_N	96% for 2 yrs, 20 C	Flight intercepting trap	52.663	12.258
GDIP	"Cladopelma/Cryptochironomus/Harnischia"	ZFMK-TIS-2596263	GDIP3623-22	M	Harnischia curtilamellata	ASAP_33	Sp.Id__36	BOLD:AAY2074	658[0n]	Harnischia curtilamellata	Harnischia curtilamellata	NA	yes		1	VdN/_IP_Feld_C06_140718_W_N	96% for 2 yrs, 20 C	Flight intercepting trap	52.663	12.258
GDIP	"Kiefferulus tendipediformis"	ZFMK-TIS-2570449	GDIP3531-22	M	Kiefferulus tendipediformis	ASAP_45	Sp.Id__4	BOLD:AAW4677	658[0n]	Kiefferulus tendipediformis	Kiefferulus tendipediformis	Yngve Brodin	yes		1	VdN/_IP_Feld_E05_140522-28_E_Week	96% for 2 yrs, 20 C	Emergence trap	52.663	12.258
GDIP	"Kiefferulus tendipediformis"	ZFMK-TIS-2570455	GDIP3537-22	M	Kiefferulus tendipediformis	ASAP_45	Sp.Id__4	BOLD:AAW4677	622[0n]	Kiefferulus tendipediformis	Kiefferulus tendipediformis	Yngve Brodin	yes		1	VdN/_IP_Feld_C05_140522_W_N	96% for 2 yrs, 20 C	Flight intercepting trap	52.663	12.258
GDIP	"Kiefferulus tendipediformis"	ZFMK-TIS-2596470	GDIP3722-22	M	Kiefferulus tendipediformis	ASAP_45	Sp.Id__4	BOLD:AAW4677	658[0n]	Kiefferulus tendipediformis	Kiefferulus tendipediformis	Yngve Brodin	yes		1	VdN/_IP_Feld_E05_140522-28_E_Week	96% for 2 yrs, 20 C	Emergence trap	52.663	12.258
GDIP	"Kiefferulus tendipediformis"	ZFMK-TIS-2596477	GDIP3729-22	M	Kiefferulus tendipediformis	ASAP_45	Sp.Id__4	BOLD:AAW4677	658[0n]	Kiefferulus tendipediformis	Kiefferulus tendipediformis	Yngve Brodin	yes		1	VdN/_IP_Feld_E05_1406__-25_E_Week	96% for 2 yrs, 20 C	Emergence trap	52.663	12.258
GDIP	"Metriocnemus atriclava"	ZFMK-TIS-2596459	GDIP3712-22	F	Metriocnemus atriclava	ASAP_70	Sp.Id__61	BOLD:ACP7329	658[0n]	Metriocnemus atriclava	Metriocnemus atriclava	NA	yes		1	VdN/_IP_Feld_C08_140819_W_D	96% for 2 yrs, 20 C	Flight intercepting trap	52.663	12.258
GDIP	"Metriocnemus"	ZFMK-TIS-2596505	GDIP3756-22	F	Metriocnemus sp.	ASAP_13	Sp.Id__75	BOLD:ADV3586	658[0n]	no public data	no public data		no public data	type 3	1	VdN/_IP_Feld_C22_140617_E_N	96% for 2 yrs, 20 C	Flight intercepting trap	52.663	12.258
GDIP	"Metriocnemus"	ZFMK-TIS-2596298	GDIP3656-22	F	Metriocnemus sp.	ASAP_13	Sp.Id__75	BOLD:ADV3586	658[0n]	no public data	no public data		no public data	type 3	1	VdN/_IP_Feld_C22_140617_E_N	96% for 2 yrs, 20 C	Flight intercepting trap	52.663	12.258
GDIP	"Microchironomus"	ZFMK-TIS-2602564	GDIP3792-22	F	Microchironomus tener	ASAP_30	Sp.Id__49	BOLD:AAX4146	658[0n]	Microchironomus tener	Microchironomus tener	Yngve Brodin	yes		1	VdN/_IP_Feld_C08_140708_W_N	96% for 2 yrs, 20 C	Flight intercepting trap	52.663	12.258
GDIP	"Microchironomus"	ZFMK-TIS-2602574	GDIP3800-22	M	Microchironomus tener	ASAP_30	Sp.Id__49	BOLD:AAX4146	603[0n]	Microchironomus tener	Microchironomus tener	Yngve Brodin	yes		1	VdN/_IP_Feld_C11_140708_W_N	96% for 2 yrs, 20 C	Flight intercepting trap	52.663	12.258
GDIP	"Microchironomus"	ZFMK-TIS-2596313	GDIP3667-22	M	Microchironomus tener	ASAP_30	Sp.Id__49	BOLD:AAX4146	658[0n]	Microchironomus tener	Microchironomus tener	Yngve Brodin	yes		1	VdN/_IP_Feld_C09_140708_W_N	96% for 2 yrs, 20 C	Flight intercepting trap	52.663	12.258
GDIP	"Microchironomus"	ZFMK-TIS-2596317	GDIP3671-22	M	Microchironomus tener	ASAP_30	Sp.Id__49	BOLD:AAX4146	658[0n]	Microchironomus tener	Microchironomus tener	Yngve Brodin	yes		1	VdN/_IP_Feld_C05_140708_W_N	96% for 2 yrs, 20 C	Flight intercepting trap	52.663	12.258
GDIP	"Microchironomus"	ZFMK-TIS-2596432	GDIP3689-22	M	Microchironomus tener	ASAP_30	Sp.Id__49	BOLD:AAX4146	658[0n]	Microchironomus tener	Microchironomus tener	Yngve Brodin	yes		1	VdN/_IP_Feld_C11_140708_W_N	96% for 2 yrs, 20 C	Flight intercepting trap	52.663	12.258
GDIP	"Microtendipes chloris"	ZFMK-TIS-2602554	GDIP3785-22	M	Microtendipes chloris	ASAP_26	Sp.Id__5	BOLD:ACY5270	658[0n]	Microtendipes chloris / pedellus / etc…	Microtendipes pedellus / chloris	Yngbe Brodin / NA	no	type 3	1	VdN/_IP_Feld_C09_140708_W_N	96% for 2 yrs, 20 C	Flight intercepting trap	52.663	12.258
GDIP	"Microtendipes chloris"	ZFMK-TIS-2570450	GDIP3532-22	M	Microtendipes chloris	ASAP_26	Sp.Id__5	BOLD:ACY5270	658[0n]	Microtendipes chloris / pedellus / etc…	Microtendipes pedellus / chloris	Yngbe Brodin / NA	no	type 3	1	VdN/_IP_Feld_E05_140522-28_E_Week	96% for 2 yrs, 20 C	Emergence trap	52.663	12.258
GDIP	"Microtendipes chloris"	ZFMK-TIS-2570451	GDIP3533-22	M	Microtendipes chloris	ASAP_26	Sp.Id__5	BOLD:ACY5270	658[0n]	Microtendipes chloris / pedellus / etc…	Microtendipes pedellus / chloris	Yngbe Brodin / NA	no	type 3	1	VdN/_IP_Feld_E05_140522-28_E_Week	96% for 2 yrs, 20 C	Emergence trap	52.663	12.258
GDIP	"Microtendipes chloris"	ZFMK-TIS-2596310	GDIP3665-22	F	Microtendipes chloris	ASAP_26	Sp.Id__5	BOLD:ACY5270	658[0n]	Microtendipes chloris / pedellus / etc…	Microtendipes pedellus / chloris	Yngbe Brodin / NA	no	type 3	1	VdN/_IP_Feld_C09_140708_W_N	96% for 2 yrs, 20 C	Flight intercepting trap	52.663	12.258
GDIP	"Microtendipes chloris"	ZFMK-TIS-2596471	GDIP3723-22	M	Microtendipes chloris	ASAP_26	Sp.Id__5	BOLD:ACY5270	658[0n]	Microtendipes chloris / pedellus / etc…	Microtendipes pedellus / chloris	Yngbe Brodin / NA	no	type 3	1	VdN/_IP_Feld_E05_140522-28_E_Week	96% for 2 yrs, 20 C	Emergence trap	52.663	12.258
GDIP	"Microtendipes pedellus"	ZFMK-TIS-2602553	GDIP3784-22	F	Microtendipes pedellus	ASAP_25	Sp.Id__70	BOLD:ACR0263	658[0n]	Microtendipes pedellus / cf. pedellus	Microtendipes pedellus	Sofia Wiedenbrug	yes		1	VdN/_IP_Feld_C09_140708_W_N	96% for 2 yrs, 20 C	Flight intercepting trap	52.663	12.258
GDIP	"Nanocladius dichromus"	ZFMK-TIS-2596285	GDIP3644-22	F	Nanocladius dichromus	ASAP_60	Sp.Id__42	BOLD:AAC3042	658[0n]	Nanocladius anderseni / dichromus	Nanocladius dichromus	NA	yes		1	VdN/_IP_Feld_C08_140718_W_N	96% for 2 yrs, 20 C	Flight intercepting trap	52.663	12.258
GDIP	"Orthocladius oblidens"	ZFMK-TIS-2603357	GDIP3835-22	M	Orthocladius oblidens	ASAP_43	Sp.Id__46	BOLD:AAD8971	658[0n]	Orthocladius oblidens	Orthocladius oblidens	Yngve Brodin & Elisabeth Stur	yes		1	VdN/_IP_Feld_C09_140522_W_N	96% for 2 yrs, 20 C	Flight intercepting trap	52.663	12.258
GDIP	"Orthocladius oblidens"	ZFMK-TIS-2596300	GDIP3658-22	M	Orthocladius oblidens	ASAP_43	Sp.Id__46	BOLD:AAD8971	658[0n]	Orthocladius oblidens	Orthocladius oblidens	Yngve Brodin & Elisabeth Stur	yes		1	VdN/_IP_Feld_C22_140617_E_N	96% for 2 yrs, 20 C	Flight intercepting trap	52.663	12.258
GDIP	"Parachironomus"	ZFMK-TIS-2570447	GDIP3529-22	M	Parachironomus digitalis	ASAP_44	Sp.Id__2	BOLD:AAP6555	658[0n]	Parachironomus digitalis	Parachironomus digitalis	Yngve Brodin & Torbjorn Ekrem	yes		1	VdN/_IP_Feld_E08_140522-28_E_Week	96% for 2 yrs, 20 C	Emergence trap	52.663	12.258
GDIP	"Parachironomus"	ZFMK-TIS-2596465	GDIP3717-22	M	Parachironomus digitalis	ASAP_44	Sp.Id__2	BOLD:AAP6555	658[0n]	Parachironomus digitalis	Parachironomus digitalis	Yngve Brodin & Torbjorn Ekrem	yes		1	VdN/_IP_Feld_E08_140522-28_E_Week	96% for 2 yrs, 20 C	Emergence trap	52.663	12.258
GDIP	"Parachironomus"	ZFMK-TIS-2596468	GDIP3720-22	M	Parachironomus digitalis	ASAP_44	Sp.Id__2	BOLD:AAP6555	658[0n]	Parachironomus digitalis	Parachironomus digitalis	Yngve Brodin & Torbjorn Ekrem	yes		1	VdN/_IP_Feld_E08_140522-28_E_Week	96% for 2 yrs, 20 C	Emergence trap	52.663	12.258
GDIP	"Parachironomus"	ZFMK-TIS-2596517	GDIP3768-22	M	Parachironomus gracilior	ASAP_19	Sp.Id__1	BOLD:ACY5073	658[0n]	Parachironomus monochromus	Parachironomus monochromus	Piotr Gadawski	no	type 1	1	VdN/_IP_Feld_E08_140522-28_E_Week	96% for 2 yrs, 20 C	Emergence trap	52.663	12.258
GDIP	"Parachironomus"	ZFMK-TIS-2602576	GDIP3802-22	F	Parachironomus gracilior	ASAP_19	Sp.Id__1	BOLD:ACY5073	658[0n]	Parachironomus monochromus	Parachironomus monochromus	Piotr Gadawski	no	type 1	1	VdN/_IP_Feld_C11_140708_W_N	96% for 2 yrs, 20 C	Flight intercepting trap	52.663	12.258
GDIP	"Parachironomus"	ZFMK-TIS-2602581	GDIP3805-22	F	Parachironomus gracilior	ASAP_34	Sp.Id__19	BOLD:AAX2700	658[0n]	Parachironomus gracilior	Parachironomus gracilior	Yngve Brodin	yes		1	VdN/_IP_Feld_C10_140617_W_N	96% for 2 yrs, 20 C	Flight intercepting trap	52.663	12.258
GDIP	"Parachironomus"	ZFMK-TIS-2603356	GDIP3834-22	M	Parachironomus gracilior	ASAP_34	Sp.Id__19	BOLD:AAX2700	658[0n]	Parachironomus gracilior	Parachironomus gracilior	Yngve Brodin	yes		1	VdN/_IP_Feld_C06_140708_W_N	96% for 2 yrs, 20 C	Flight intercepting trap	52.663	12.258
GDIP	"Parachironomus"	ZFMK-TIS-2570446	GDIP3528-22	M	Parachironomus gracilior	ASAP_19	Sp.Id__1	BOLD:ACY5073	658[0n]	Parachironomus monochromus	Parachironomus monochromus	Piotr Gadawski	no	type 1	1	VdN/_IP_Feld_E08_140522-28_E_Week	96% for 2 yrs, 20 C	Emergence trap	52.663	12.258
GDIP	"Parachironomus"	ZFMK-TIS-2570489	GDIP3571-22	M	Parachironomus gracilior	ASAP_34	Sp.Id__19	BOLD:AAX2700	658[0n]	Parachironomus gracilior	Parachironomus gracilior	Yngve Brodin	yes		1	VdN/_IP_Feld_C02_140718_W_N	96% for 2 yrs, 20 C	Flight intercepting trap	52.663	12.258
GDIP	"Parachironomus"	ZFMK-TIS-2596240	GDIP3602-22	F	Parachironomus gracilior	ASAP_34	Sp.Id__19	BOLD:AAX2700	658[0n]	Parachironomus gracilior	Parachironomus gracilior	Yngve Brodin	yes		1	VdN/_IP_Feld_C05_140522_W_N	96% for 2 yrs, 20 C	Flight intercepting trap	52.663	12.258
GDIP	"Parachironomus"	ZFMK-TIS-2596271	GDIP3631-22	F	Parachironomus gracilior	ASAP_34	Sp.Id__19	BOLD:AAX2700	658[0n]	Parachironomus gracilior	Parachironomus gracilior	Yngve Brodin	yes		1	VdN/_IP_Feld_C02_140718_W_N	96% for 2 yrs, 20 C	Flight intercepting trap	52.663	12.258
GDIP	"Parachironomus"	ZFMK-TIS-2596277	GDIP3636-22	M	Parachironomus gracilior	ASAP_34	Sp.Id__19	BOLD:AAX2700	658[0n]	Parachironomus gracilior	Parachironomus gracilior	Yngve Brodin	yes		1	VdN/_IP_Feld_C09_140718_W_N	96% for 2 yrs, 20 C	Flight intercepting trap	52.663	12.258
GDIP	"Parachironomus"	ZFMK-TIS-2596301	GDIP3659-22	M	Parachironomus gracilior	ASAP_34	Sp.Id__19	BOLD:AAX2700	658[0n]	Parachironomus gracilior	Parachironomus gracilior	Yngve Brodin	yes		1	VdN/_IP_Feld_C22_140617_E_N	96% for 2 yrs, 20 C	Flight intercepting trap	52.663	12.258
GDIP	"Parachironomus"	ZFMK-TIS-2596321	GDIP3675-22	M	Parachironomus gracilior	ASAP_34	Sp.Id__19	BOLD:AAX2700	658[0n]	Parachironomus gracilior	Parachironomus gracilior	Yngve Brodin	yes		1	VdN/_IP_Feld_C01_140418_W_N	96% for 2 yrs, 20 C	Flight intercepting trap	52.663	12.258
GDIP	"Parachironomus"	ZFMK-TIS-2602555	GDIP3786-22	M	Parachironomus monochromus	ASAP_19	Sp.Id__1	BOLD:ACY5073	658[0n]	Parachironomus monochromus	Parachironomus monochromus	Piotr Gadawski	yes		1	VdN/_IP_Feld_C09_140708_W_N	96% for 2 yrs, 20 C	Flight intercepting trap	52.663	12.258
GDIP	"Parachironomus"	ZFMK-TIS-2602560	GDIP3788-22	F	Parachironomus monochromus	ASAP_19	Sp.Id__1	BOLD:ACY5073	658[0n]	Parachironomus monochromus	Parachironomus monochromus	Piotr Gadawski	yes		1	VdN/_IP_Feld_C08_140708_W_N	96% for 2 yrs, 20 C	Flight intercepting trap	52.663	12.258
GDIP	"Parachironomus"	ZFMK-TIS-2602562	GDIP3790-22	M	Parachironomus monochromus	ASAP_19	Sp.Id__1	BOLD:ACY5073	658[0n]	Parachironomus monochromus	Parachironomus monochromus	Piotr Gadawski	yes		1	VdN/_IP_Feld_C08_140708_W_N	96% for 2 yrs, 20 C	Flight intercepting trap	52.663	12.258
GDIP	"Parachironomus"	ZFMK-TIS-2570454	GDIP3536-22	M	Parachironomus monochromus	ASAP_19	Sp.Id__1	BOLD:ACY5073	658[0n]	Parachironomus monochromus	Parachironomus monochromus	Piotr Gadawski	yes		1	VdN/_IP_Feld_C05_140522_W_N	96% for 2 yrs, 20 C	Flight intercepting trap	52.663	12.258
GDIP	"Parachironomus"	ZFMK-TIS-2570466	GDIP3548-22	M	Parachironomus monochromus	ASAP_19	Sp.Id__1	BOLD:ACY5073	658[0n]	Parachironomus monochromus	Parachironomus monochromus	Piotr Gadawski	yes		1	VdN/_IP_Feld_C03_140522_W_N	96% for 2 yrs, 20 C	Flight intercepting trap	52.663	12.258
GDIP	"Parachironomus"	ZFMK-TIS-2570488	GDIP3570-22	F	Parachironomus monochromus	ASAP_19	Sp.Id__1	BOLD:ACY5073	658[0n]	Parachironomus monochromus	Parachironomus monochromus	Piotr Gadawski	yes		1	VdN/_IP_Feld_C02_140718_W_N	96% for 2 yrs, 20 C	Flight intercepting trap	52.663	12.258
GDIP	"Parachironomus"	ZFMK-TIS-2596238	GDIP3600-22	M	Parachironomus monochromus	ASAP_19	Sp.Id__1	BOLD:ACY5073	658[0n]	Parachironomus monochromus	Parachironomus monochromus	Piotr Gadawski	yes		1	VdN/_IP_Feld_C05_140522_W_N	96% for 2 yrs, 20 C	Flight intercepting trap	52.663	12.258
GDIP	"Parachironomus"	ZFMK-TIS-2596247	GDIP3607-22	F	Parachironomus monochromus	ASAP_19	Sp.Id__1	BOLD:ACY5073	658[0n]	Parachironomus monochromus	Parachironomus monochromus	Piotr Gadawski	yes		1	VdN/_IP_Feld_C03_140522_W_N	96% for 2 yrs, 20 C	Flight intercepting trap	52.663	12.258
GDIP	"Parachironomus"	ZFMK-TIS-2596326	GDIP3680-22	M	Parachironomus monochromus	ASAP_19	Sp.Id__1	BOLD:ACY5073	658[0n]	Parachironomus monochromus	Parachironomus monochromus	Piotr Gadawski	yes		1	VdN/_IP_Feld_C07_140522_W_N	96% for 2 yrs, 20 C	Flight intercepting trap	52.663	12.258
GDIP	"Parachironomus"	ZFMK-TIS-2596458	GDIP3711-22		Parachironomus sp.	ASAP_13	Sp.Id__75	BOLD:ADV3586	658[0n]	no public data	no public data		no public data	type 3	1	VdN/_IP_Feld_C15_140708_E_N	96% for 2 yrs, 20 C	Flight intercepting trap	52.663	12.258
GDIP	"Parachironomus"	ZFMK-TIS-2596519	GDIP3770-22	M	Parachironomus vitiosus	ASAP_21	Sp.Id__64	BOLD:ADA6129	658[0n]	Parachironomus vitiosus	Parachironomus vitiosus	NA	yes		1	VdN/_IP_Feld_E08_140522-28_E_Week	96% for 2 yrs, 20 C	Emergence trap	52.663	12.258
GDIP	"Parachironomus"	ZFMK-TIS-2596467	GDIP3719-22	M	Parachironomus vitiosus	ASAP_21	Sp.Id__64	BOLD:ADA6129	658[0n]	Parachironomus vitiosus	Parachironomus vitiosus	NA	yes		1	VdN/_IP_Feld_E08_140522-28_E_Week	96% for 2 yrs, 20 C	Emergence trap	52.663	12.258
GDIP	"Paraphaenocladius impensus"	ZFMK-TIS-2596506	GDIP3757-22	F	Paraphaenocladius impensus	ASAP_14	Sp.Id__68	BOLD:ACN9514	658[0n]	Paraphaenocladius impensus	Paraphaenocladius impensus	Yngve Brodin & Elisabeth Stur	yes		1	VdN/_IP_Feld_C22_140617_E_N	96% for 2 yrs, 20 C	Flight intercepting trap	52.663	12.258
GDIP	"Paraphaenocladius impensus"	ZFMK-TIS-2596507	GDIP3758-22	F	Paraphaenocladius impensus	ASAP_14	Sp.Id__68	BOLD:ACN9514	658[0n]	Paraphaenocladius impensus	Paraphaenocladius impensus	Yngve Brodin & Elisabeth Stur	yes		1	VdN/_IP_Feld_C22_140617_E_N	96% for 2 yrs, 20 C	Flight intercepting trap	52.663	12.258
GDIP	"Paratanytarsus / Rheotanytarsus"	ZFMK-TIS-2596513	GDIP3764-22	M	Paratanytarsus dissimilis	ASAP_17	Sp.Id__30	BOLD:AAW4635	658[0n]	Paratanytarsus dissimilis	Paratanytarsus dissimilis	Yngve Brodin	yes		1	VdN/_IP_Feld_E08_140522-28_E_Week	96% for 2 yrs, 20 C	Emergence trap	52.663	12.258
GDIP	"Paratanytarsus / Rheotanytarsus"	ZFMK-TIS-2596514	GDIP3765-22	M	Paratanytarsus dissimilis	ASAP_17	Sp.Id__30	BOLD:AAW4635	658[0n]	Paratanytarsus dissimilis	Paratanytarsus dissimilis	Yngve Brodin	yes		1	VdN/_IP_Feld_E08_140522-28_E_Week	96% for 2 yrs, 20 C	Emergence trap	52.663	12.258
GDIP	"Paratanytarsus / Rheotanytarsus"	ZFMK-TIS-2596515	GDIP3766-22	M	Paratanytarsus dissimilis	ASAP_17	Sp.Id__30	BOLD:AAW4635	658[0n]	Paratanytarsus dissimilis	Paratanytarsus dissimilis	Yngve Brodin	yes		1	VdN/_IP_Feld_E08_140522-28_E_Week	96% for 2 yrs, 20 C	Emergence trap	52.663	12.258
GDIP	"Paratanytarsus / Rheotanytarsus"	ZFMK-TIS-2596239	GDIP3601-22	M	Paratanytarsus dissimilis	ASAP_17	Sp.Id__30	BOLD:AAW4635	658[0n]	Paratanytarsus dissimilis	Paratanytarsus dissimilis	Yngve Brodin	yes		1	VdN/_IP_Feld_C05_140522_W_N	96% for 2 yrs, 20 C	Flight intercepting trap	52.663	12.258
GDIP	"Paratanytarsus / Rheotanytarsus"	ZFMK-TIS-2596329	GDIP3682-22	F	Paratanytarsus dissimilis	ASAP_17	Sp.Id__30	BOLD:AAW4635	658[0n]	Paratanytarsus dissimilis	Paratanytarsus dissimilis	Yngve Brodin	yes		1	VdN/_IP_Feld_C08_140708_W_N	96% for 2 yrs, 20 C	Flight intercepting trap	52.663	12.258
GDIP	"Paratanytarsus / Rheotanytarsus"	ZFMK-TIS-2596451	GDIP3704-22	M	Paratanytarsus dissimilis	ASAP_17	Sp.Id__30	BOLD:AAW4635	658[0n]	Paratanytarsus dissimilis	Paratanytarsus dissimilis	Yngve Brodin	yes		1	VdN/_IP_Feld_C11_140708_W_N	96% for 2 yrs, 20 C	Flight intercepting trap	52.663	12.258
GDIP	"Paratanytarsus / Rheotanytarsus"	ZFMK-TIS-2602563	GDIP3791-22	F	Paratanytarsus grimmii	ASAP_29	Sp.Id__53	BOLD:AAD1485	658[0n]	Paratanytarsus grimmii	Paratanytarsus grimmii	Torbjorn Ekrem	yes		1	VdN/_IP_Feld_C08_140708_W_N	96% for 2 yrs, 20 C	Flight intercepting trap	52.663	12.258
GDIP	"Paratanytarsus / Rheotanytarsus"	ZFMK-TIS-2602567	GDIP3794-22	F	Paratanytarsus grimmii	ASAP_29	Sp.Id__53	BOLD:AAD1485	658[0n]	Paratanytarsus grimmii	Paratanytarsus grimmii	Torbjorn Ekrem	yes		1	VdN/_IP_Feld_C08_140708_W_N	96% for 2 yrs, 20 C	Flight intercepting trap	52.663	12.258
GDIP	"Paratanytarsus / Rheotanytarsus"	ZFMK-TIS-2596429	GDIP3686-22	F	Paratanytarsus grimmii	ASAP_29	Sp.Id__53	BOLD:AAD1485	658[0n]	Paratanytarsus grimmii	Paratanytarsus grimmii	Torbjorn Ekrem	yes		1	VdN/_IP_Feld_C08_140708_W_N	96% for 2 yrs, 20 C	Flight intercepting trap	52.663	12.258
GDIP	"Paratanytarsus / Rheotanytarsus"	ZFMK-TIS-2596435	GDIP3692-22	F	Paratanytarsus grimmii	ASAP_29	Sp.Id__53	BOLD:AAD1485	658[0n]	Paratanytarsus grimmii	Paratanytarsus grimmii	Torbjorn Ekrem	yes		1	VdN/_IP_Feld_C10_140617_W_N	96% for 2 yrs, 20 C	Flight intercepting trap	52.663	12.258
GDIP	"Paratanytarsus / Rheotanytarsus"	ZFMK-TIS-2596516	GDIP3767-22	M	Paratanytarsus inopertus	ASAP_18	Sp.Id__48	BOLD:AAU1200	658[0n]	Paratanytarsus inopertus	Paratanytarsus inopertus	Yngve Brodin	yes		1	VdN/_IP_Feld_E08_140522-28_E_Week	96% for 2 yrs, 20 C	Emergence trap	52.663	12.258
GDIP	"Paratanytarsus / Rheotanytarsus"	ZFMK-TIS-2602577	GDIP3803-22	F	Paratanytarsus inopertus	ASAP_18	Sp.Id__48	BOLD:AAU1200	658[0n]	Paratanytarsus inopertus	Paratanytarsus inopertus	Yngve Brodin	yes		1	VdN/_IP_Feld_C11_140708_W_N	96% for 2 yrs, 20 C	Flight intercepting trap	52.663	12.258
GDIP	"Paratanytarsus / Rheotanytarsus"	ZFMK-TIS-2602578	GDIP3804-22	F	Paratanytarsus inopertus	ASAP_18	Sp.Id__48	BOLD:AAU1200	658[0n]	Paratanytarsus inopertus	Paratanytarsus inopertus	Yngve Brodin	yes		1	VdN/_IP_Feld_C10_140617_W_N	96% for 2 yrs, 20 C	Flight intercepting trap	52.663	12.258
GDIP	"Paratanytarsus / Rheotanytarsus"	ZFMK-TIS-2596312	GDIP3666-22	M	Paratanytarsus inopertus	ASAP_18	Sp.Id__48	BOLD:AAU1200	658[0n]	Paratanytarsus inopertus	Paratanytarsus inopertus	Yngve Brodin	yes		1	VdN/_IP_Feld_C09_140708_W_N	96% for 2 yrs, 20 C	Flight intercepting trap	52.663	12.258
GDIP	"Paratanytarsus / Rheotanytarsus"	ZFMK-TIS-2596464	GDIP3716-22	M	Paratanytarsus inopertus	ASAP_18	Sp.Id__48	BOLD:AAU1200	658[0n]	Paratanytarsus inopertus	Paratanytarsus inopertus	Yngve Brodin	yes		1	VdN/_IP_Feld_E08_140522-28_E_Week	96% for 2 yrs, 20 C	Emergence trap	52.663	12.258
GDIP	"Paratanytarsus / Rheotanytarsus"	ZFMK-TIS-2596259	GDIP3619-22	M	Paratanytarsus laetipes	ASAP_59	Sp.Id__35	BOLD:AAD7154	658[0n]	Paratanytarsus laetipes	Paratanytarsus laetipes	Piotr Gadawski	yes		1	VdN/_IP_Feld_C02_140718_W_D	96% for 2 yrs, 20 C	Flight intercepting trap	52.663	12.258
GDIP	"Paratanytarsus / Rheotanytarsus"	ZFMK-TIS-2596324	GDIP3678-22	M	Paratanytarsus laetipes	ASAP_59	Sp.Id__35	BOLD:AAD7154	658[0n]	Paratanytarsus laetipes	Paratanytarsus laetipes	Piotr Gadawski	yes		1	VdN/_IP_Feld_C01_140418_W_N	96% for 2 yrs, 20 C	Flight intercepting trap	52.663	12.258
GDIP	"Paratanytarsus / Rheotanytarsus"	ZFMK-TIS-2596439	GDIP3695-22	M	Paratanytarsus laetipes	ASAP_56	Sp.Id__23	BOLD:AAI6018	658[0n]	Cricotopus bicinctus	Cricotopus bicinctus	Yngve Brodin & Elisabeth Stur	no	type 1	1	VdN/_IP_Feld_C10_140708_W_N	96% for 2 yrs, 20 C	Flight intercepting trap	52.663	12.258
GDIP	"Paratanytarsus / Rheotanytarsus"	ZFMK-TIS-2596457	GDIP3710-22	M	Paratanytarsus laetipes	ASAP_59	Sp.Id__35	BOLD:AAD7154	658[0n]	Paratanytarsus laetipes	Paratanytarsus laetipes	Piotr Gadawski	yes		1	VdN/_IP_Feld_C10_140718_W_D	96% for 2 yrs, 20 C	Flight intercepting trap	52.663	12.258
GDIP	"Paratanytarsus / Rheotanytarsus"	ZFMK-TIS-2570452	GDIP3534-22	M	Paratanytarsus tenellulus	ASAP_46	Sp.Id__6	BOLD:ACO9916	658[0n]	Paratanytarsus tenellulus	Paratanytarsus tenellulus	Yngve Brodin	yes		1	VdN/_IP_Feld_E05_1406__-25_E_Week	96% for 2 yrs, 20 C	Flight intercepting trap	52.663	12.258
GDIP	"Paratanytarsus / Rheotanytarsus"	ZFMK-TIS-2596479	GDIP3731-22	M	Paratanytarsus tenellulus	ASAP_46	Sp.Id__6	BOLD:ACO9916	658[0n]	Paratanytarsus tenellulus	Paratanytarsus tenellulus	Yngve Brodin	yes		1	VdN/_IP_Feld_E05_1406__-25_E_Week	96% for 2 yrs, 20 C	Flight intercepting trap	52.663	12.258
GDIP	"Polypedilum"	ZFMK-TIS-2596318	GDIP3672-22	M	Polypedilum cultellatum	ASAP_64	Sp.Id__51	BOLD:ACX5929	658[0n]	Polypedilum cultellatum	Polypedilum cultellatum	Elisabeth Stur	yes		1	VdN/_IP_Feld_C05_140708_W_N	96% for 2 yrs, 20 C	Flight intercepting trap	52.663	12.258
GDIP	"Polypedilum"	ZFMK-TIS-2596478	GDIP3730-22	M	Polypedilum cultellatum	ASAP_64	Sp.Id__66	BOLD:AAH7761	658[0n]	Polypedilum cultellatum	Polypedilum cultellatum	Torbjorn Ekrem	yes		1	VdN/_IP_Feld_E05_1406__-25_E_Week	96% for 2 yrs, 20 C	Emergence trap	52.663	12.258
GDIP	"Polypedilum"	ZFMK-TIS-2596482	GDIP3734-22	F	Polypedilum nubeculosum	ASAP_1	Sp.Id__9	BOLD:AAY3395	658[0n]	Polypedilum nubeculosum	Polypedilum nubeculosum	Yngve Brodin	yes		1	VdN/_IP_Feld_C01_140708_W_N	96% for 2 yrs, 20 C	Flight intercepting trap	52.663	12.258
GDIP	"Polypedilum"	ZFMK-TIS-2596483	GDIP3735-22	F	Polypedilum nubeculosum	ASAP_1	Sp.Id__9	BOLD:AAY3395	658[0n]	Polypedilum nubeculosum	Polypedilum nubeculosum	Yngve Brodin	yes		1	VdN/_IP_Feld_C01_140708_W_N	96% for 2 yrs, 20 C	Flight intercepting trap	52.663	12.258
GDIP	"Polypedilum"	ZFMK-TIS-2596484	GDIP3736-22	F	Polypedilum nubeculosum	ASAP_1	Sp.Id__9	BOLD:AAY3395	658[0n]	Polypedilum nubeculosum	Polypedilum nubeculosum	Yngve Brodin	yes		1	VdN/_IP_Feld_C01_140708_W_N	96% for 2 yrs, 20 C	Flight intercepting trap	52.663	12.258
GDIP	"Polypedilum"	ZFMK-TIS-2570459	GDIP3541-22	M	Polypedilum nubeculosum	ASAP_1	Sp.Id__9	BOLD:AAY3395	658[0n]	Polypedilum nubeculosum	Polypedilum nubeculosum	Yngve Brodin	yes		1	VdN/_IP_Feld_C05_140718_W_N	96% for 2 yrs, 20 C	Flight intercepting trap	52.663	12.258
GDIP	"Polypedilum"	ZFMK-TIS-2570460	GDIP3542-22	F	Polypedilum nubeculosum	ASAP_1	Sp.Id__9	BOLD:AAY3395	658[0n]	Polypedilum nubeculosum	Polypedilum nubeculosum	Yngve Brodin	yes		1	VdN/_IP_Feld_C05_140718_W_N	96% for 2 yrs, 20 C	Flight intercepting trap	52.663	12.258
GDIP	"Polypedilum"	ZFMK-TIS-2596244	GDIP3605-22	F	Polypedilum nubeculosum	ASAP_1	Sp.Id__9	BOLD:AAY3395	658[0n]	Polypedilum nubeculosum	Polypedilum nubeculosum	Yngve Brodin	yes		1	VdN/_IP_Feld_C05_140718_W_N	96% for 2 yrs, 20 C	Flight intercepting trap	52.663	12.258
GDIP	"Polypedilum"	ZFMK-TIS-2596253	GDIP3613-22	F	Polypedilum nubeculosum	ASAP_1	Sp.Id__9	BOLD:AAY3395	658[0n]	Polypedilum nubeculosum	Polypedilum nubeculosum	Yngve Brodin	yes		1	VdN/_IP_Feld_C01_140708_W_N	96% for 2 yrs, 20 C	Flight intercepting trap	52.663	12.258
GDIP	"Polypedilum"	ZFMK-TIS-2596449	GDIP3702-22	M	Polypedilum nubeculosum	ASAP_1	Sp.Id__9	BOLD:AAY3395	658[0n]	Polypedilum nubeculosum	Polypedilum nubeculosum	Yngve Brodin	yes		1	VdN/_IP_Feld_C11_140708_W_N	96% for 2 yrs, 20 C	Flight intercepting trap	52.663	12.258
GDIP	"Polypedilum sordens"	ZFMK-TIS-2602556	GDIP3787-22	F	Polypedilum sordens	ASAP_27	Sp.Id__32	BOLD:ACY3855	658[0n]	Polypedilum sordens	Polypedilum sordens	Yngve Brodin	yes		1	VdN/_IP_Feld_C08_140708_W_N	96% for 2 yrs, 20 C	Flight intercepting trap	52.663	12.258
GDIP	"Polypedilum sordens"	ZFMK-TIS-2602595	GDIP3819-22	F	Polypedilum sordens	ASAP_27	Sp.Id__32	BOLD:ACY3855	658[0n]	Polypedilum sordens	Polypedilum sordens	Yngve Brodin	yes		1	VdN/_IP_Feld_C11_140708_W_N	96% for 2 yrs, 20 C	Flight intercepting trap	52.663	12.258
GDIP	"Polypedilum sordens"	ZFMK-TIS-2596252	GDIP3612-22	M	Polypedilum sordens	ASAP_27	Sp.Id__32	BOLD:ACY3855	658[0n]	Polypedilum sordens	Polypedilum sordens	Yngve Brodin	yes		1	VdN/_IP_Feld_C01_140708_W_N	96% for 2 yrs, 20 C	Flight intercepting trap	52.663	12.258
GDIP	"Polypedilum sordens"	ZFMK-TIS-2596299	GDIP3657-22	F	Polypedilum sordens	ASAP_61	Sp.Id__45	BOLD:ADF3485	658[0n]	Polypedilum sordens	Polypedilum sordens	Yngve Brodin	yes		1	VdN/_IP_Feld_C22_140617_E_N	96% for 2 yrs, 20 C	Flight intercepting trap	52.663	12.258
GDIP	"Polypedilum sordens"	ZFMK-TIS-2596327	GDIP3681-22	M	Polypedilum sordens	ASAP_27	Sp.Id__32	BOLD:ACY3855	658[0n]	Polypedilum sordens	Polypedilum sordens	Yngve Brodin	yes		1	VdN/_IP_Feld_C08_140708_W_N	96% for 2 yrs, 20 C	Flight intercepting trap	52.663	12.258
GDIP	"Polypedilum sordens"	ZFMK-TIS-2596481	GDIP3733-22	M	Polypedilum sordens	ASAP_27	Sp.Id__32	BOLD:ACY3855	658[0n]	Polypedilum sordens	Polypedilum sordens	Yngve Brodin	yes		1	VdN/_IP_Feld_C01_140708_W_N	96% for 2 yrs, 20 C	Flight intercepting trap	52.663	12.258
GDIP	"Procladius crassinervis"	ZFMK-TIS-2596488	GDIP3740-22	F	Procladius crassinervis	ASAP_5	Sp.Id__28	BOLD:ACB6320	658[0n]	discordance Procladius sp.	Procladius sp.		yes		1	VdN/_IP_Feld_C06_140708_W_N	96% for 2 yrs, 20 C	Flight intercepting trap	52.663	12.258
GDIP	"Procladius crassinervis"	ZFMK-TIS-2596489	GDIP3741-22	F	Procladius crassinervis	ASAP_5	Sp.Id__28	BOLD:ACB6320	658[0n]	discordance Procladius sp.	Procladius sp.		yes		1	VdN/_IP_Feld_C06_140708_W_N	96% for 2 yrs, 20 C	Flight intercepting trap	52.663	12.258
GDIP	"Procladius crassinervis"	ZFMK-TIS-2596490	GDIP3742-22	F	Procladius crassinervis	ASAP_6	Sp.Id__27	BOLD:AAG5487	658[0n]	Procladius crassinervis / ferrugineus / choreus-agg. / choreus-agg.cinereus / cf. cinereus	Procladius crassinervis	Yngve Brodin	yes		1	VdN/_IP_Feld_C06_140708_W_N	96% for 2 yrs, 20 C	Flight intercepting trap	52.663	12.258
GDIP	"Procladius crassinervis"	ZFMK-TIS-2599932	GDIP3774-22	M	Procladius crassinervis	ASAP_6	Sp.Id__27	BOLD:AAG5487	658[0n]	Procladius crassinervis / ferrugineus / choreus-agg. / choreus-agg.cinereus / cf. cinereus	Procladius crassinervis	Yngve Brodin	yes		1	VdN/_IP_Feld_C22_140617_E_N	96% for 2 yrs, 20 C	Flight intercepting trap	52.663	12.258
GDIP	"Procladius crassinervis"	ZFMK-TIS-2599936	GDIP3778-22	F	Procladius crassinervis	ASAP_6	Sp.Id__27	BOLD:AAG5487	658[0n]	Procladius crassinervis / ferrugineus / choreus-agg. / choreus-agg.cinereus / cf. cinereus	Procladius crassinervis	Yngve Brodin	yes		1	VdN/_IP_Feld_C22_140617_E_N	96% for 2 yrs, 20 C	Flight intercepting trap	52.663	12.258
GDIP	"Procladius crassinervis"	ZFMK-TIS-2599937	GDIP3779-22	F	Procladius crassinervis	ASAP_6	Sp.Id__27	BOLD:AAG5487	658[0n]	Procladius crassinervis / ferrugineus / choreus-agg. / choreus-agg.cinereus / cf. cinereus	Procladius crassinervis	Yngve Brodin	yes		1	VdN/_IP_Feld_C22_140617_E_N	96% for 2 yrs, 20 C	Flight intercepting trap	52.663	12.258
GDIP	"Procladius crassinervis"	ZFMK-TIS-2596236	GDIP3598-22	F	Procladius crassinervis	ASAP_5	Sp.Id__28	BOLD:ACB6320	658[0n]	discordance Procladius sp.	Procladius sp.		yes		1	VdN/_IP_Feld_C06_140522_W_N	96% for 2 yrs, 20 C	Flight intercepting trap	52.663	12.258
GDIP	"Procladius crassinervis"	ZFMK-TIS-2596267	GDIP3627-22	F	Procladius crassinervis	ASAP_5	Sp.Id__28	BOLD:ACB6320	658[0n]	discordance Procladius sp.	Procladius sp.		yes		1	VdN/_IP_Feld_C06_140708_W_N	96% for 2 yrs, 20 C	Flight intercepting trap	52.663	12.258
GDIP	"Procladius crassinervis"	ZFMK-TIS-2596290	GDIP3649-22	F	Procladius crassinervis	ASAP_6	Sp.Id__27	BOLD:AAG5487	658[0n]	Procladius crassinervis / ferrugineus / choreus-agg. / choreus-agg.cinereus / cf. cinereus	Procladius crassinervis	Yngve Brodin	yes		1	VdN/_IP_Feld_C22_140617_E_N	96% for 2 yrs, 20 C	Flight intercepting trap	52.663	12.258
GDIP	"Procladius crassinervis"	ZFMK-TIS-2596480	GDIP3732-22	F	Procladius crassinervis	ASAP_5	Sp.Id__28	BOLD:ACB6320	658[0n]	discordance Procladius sp.	Procladius sp.		yes		1	VdN/_IP_Feld_C06_140522_W_N	96% for 2 yrs, 20 C	Flight intercepting trap	52.663	12.258
GDIP	"Procladius culiciformis"	ZFMK-TIS-2599934	GDIP3776-22	F	Procladius culiciformis	ASAP_23	Sp.Id__12	BOLD:ACW5385	658[0n]	Procladius culiciformis / pectinatus / sagittalis	Procladius culiciformis	Yngve Brodin & Elisabeth Stur	yes		1	VdN/_IP_Feld_C22_140617_E_N	96% for 2 yrs, 20 C	Flight intercepting trap	52.663	12.258
GDIP	"Procladius culiciformis"	ZFMK-TIS-2570470	GDIP3552-22	F	Procladius culiciformis	ASAP_23	Sp.Id__12	BOLD:ACW5385	609[0n]	Procladius culiciformis / pectinatus / sagittalis	Procladius culiciformis	Yngve Brodin & Elisabeth Stur	yes		1	VdN/_IP_Feld_C01_140708_W_N	96% for 2 yrs, 20 C	Flight intercepting trap	52.663	12.258
GDIP	"Procladius culiciformis"	ZFMK-TIS-2570471	GDIP3553-22	F	Procladius culiciformis	ASAP_23	Sp.Id__12	BOLD:ACW5385	658[0n]	Procladius culiciformis / pectinatus / sagittalis	Procladius culiciformis	Yngve Brodin & Elisabeth Stur	yes		1	VdN/_IP_Feld_C01_140708_W_N	96% for 2 yrs, 20 C	Flight intercepting trap	52.663	12.258
GDIP	"Procladius culiciformis"	ZFMK-TIS-2596235	GDIP3597-22	M	Procladius culiciformis	ASAP_23	Sp.Id__12	BOLD:ACW5385	658[0n]	Procladius culiciformis / pectinatus / sagittalis	Procladius culiciformis	Yngve Brodin & Elisabeth Stur	yes		1	VdN/_IP_Feld_C06_140522_W_N	96% for 2 yrs, 20 C	Flight intercepting trap	52.663	12.258
GDIP	"Procladius culiciformis"	ZFMK-TIS-2596251	GDIP3611-22	F	Procladius culiciformis	ASAP_23	Sp.Id__12	BOLD:ACW5385	658[0n]	Procladius culiciformis / pectinatus / sagittalis	Procladius culiciformis	Yngve Brodin & Elisabeth Stur	yes		1	VdN/_IP_Feld_C01_140708_W_N	96% for 2 yrs, 20 C	Flight intercepting trap	52.663	12.258
GDIP	"Procladius ferrugineus"	ZFMK-TIS-2592334	GDIP3595-22	F	Procladius ferrugineus	ASAP_6	Sp.Id__27	BOLD:AAG5487	658[0n]	Procladius crassinervis / ferrugineus / choreus-agg. / choreus-agg.cinereus / cf. cinereus	Procladius crassinervis	Yngve Brodin	no	type 1	1	VdN/_IP_Feld_C10_140617_W_N	96% for 2 yrs, 20 C	Flight intercepting trap	52.663	12.258
GDIP	"Procladius ferrugineus"	ZFMK-TIS-2596304	GDIP3661-22	M	Procladius ferrugineus	ASAP_6	Sp.Id__27	BOLD:AAG5487	658[0n]	Procladius crassinervis / ferrugineus / choreus-agg. / choreus-agg.cinereus / cf. cinereus	Procladius crassinervis	Yngve Brodin	no	type 1	1	VdN/_IP_Feld_C01_140522_W_N	96% for 2 yrs, 20 C	Flight intercepting trap	52.663	12.258
GDIP	"Procladius nigriventris"	ZFMK-TIS-2599931	GDIP3773-22	F	Procladius nigriventris	ASAP_22	Sp.Id__69	BOLD:AAG3921	658[0n]	Procladius nigriventris	Procladius nigriventris	Elisabeth Stur	yes		1	VdN/_IP_Feld_C22_140617_E_N	96% for 2 yrs, 20 C	Flight intercepting trap	52.663	12.258
GDIP	"Procladius nigriventris"	ZFMK-TIS-2599935	GDIP3777-22	F	Procladius nigriventris	ASAP_22	Sp.Id__69	BOLD:AAG3921	658[0n]	Procladius nigriventris	Procladius nigriventris	Elisabeth Stur	yes		1	VdN/_IP_Feld_C22_140617_E_N	96% for 2 yrs, 20 C	Flight intercepting trap	52.663	12.258
GDIP	"Procladius pectinatus"	ZFMK-TIS-2596437	GDIP3693-22	F	Procladius pectinatus	ASAP_23	Sp.Id__12	BOLD:ACW5385	658[0n]	Procladius culiciformis / pectinatus / sagittalis	Procladius culiciformis	Yngve Brodin & Elisabeth Stur	no	type 1	1	VdN/_IP_Feld_C10_140617_W_N	96% for 2 yrs, 20 C	Flight intercepting trap	52.663	12.258
GDIP	"Procladius"	ZFMK-TIS-2599933	GDIP3775-22	F	Procladius sp.	ASAP_5	Sp.Id__28	BOLD:ACB6320	658[0n]	discordance Procladius sp.	Procladius sp.		yes		1	VdN/_IP_Feld_C22_140617_E_N	96% for 2 yrs, 20 C	Flight intercepting trap	52.663	12.258
GDIP	"Procladius"	ZFMK-TIS-2599938	GDIP3780-22	F	Procladius sp.	ASAP_5	Sp.Id__28	BOLD:ACB6320	658[0n]	discordance Procladius sp.	Procladius sp.		yes		1	VdN/_IP_Feld_C22_140617_E_N	96% for 2 yrs, 20 C	Flight intercepting trap	52.663	12.258
GDIP	"Procladius"	ZFMK-TIS-2570472	GDIP3554-22	F	Procladius sp.	ASAP_5	Sp.Id__28	BOLD:ACB6320	658[0n]	discordance Procladius sp.	Procladius sp.		yes		1	VdN/_IP_Feld_C01_140708_W_N	96% for 2 yrs, 20 C	Flight intercepting trap	52.663	12.258
GDIP	"Psectrocladius limbatellus"	ZFMK-TIS-2596495	GDIP3746-22	F	Psectrocladius limbatellus	ASAP_10	Sp.Id__38	BOLD:AAU0273	658[0n]	Psectrocladius limbatellus / ventricosus	Psectrocladius limbatellus	Yngve Brodin	yes		1	VdN/_IP_Feld_C09_140718_W_N	96% for 2 yrs, 20 C	Flight intercepting trap	52.663	12.258
GDIP	"Psectrocladius limbatellus"	ZFMK-TIS-2596509	GDIP3760-22	M	Psectrocladius limbatellus	ASAP_10	Sp.Id__38	BOLD:AAU0273	658[0n]	Psectrocladius limbatellus / ventricosus	Psectrocladius limbatellus	Yngve Brodin	yes		1	VdN/_IP_Feld_C09_140708_W_N	96% for 2 yrs, 20 C	Flight intercepting trap	52.663	12.258
GDIP	"Psectrocladius limbatellus"	ZFMK-TIS-2596265	GDIP3625-22	M	Psectrocladius limbatellus	ASAP_10	Sp.Id__38	BOLD:AEG1130	658[0n]	Psectrocladius limbatellus	Psectrocladius limbatellus	Yngve Brodin	yes		1	VdN/_IP_Feld_C06_140718_W_N	96% for 2 yrs, 20 C	Flight intercepting trap	52.663	12.258
GDIP	"Psectrocladius limbatellus"	ZFMK-TIS-2596323	GDIP3677-22	M	Psectrocladius limbatellus	ASAP_10	Sp.Id__38	BOLD:AEG1130	658[0n]	Psectrocladius limbatellus	Psectrocladius limbatellus	Yngve Brodin	yes		1	VdN/_IP_Feld_C01_140418_W_N	96% for 2 yrs, 20 C	Flight intercepting trap	52.663	12.258
GDIP	"Psectrocladius limbatellus"	ZFMK-TIS-2596431	GDIP3688-22	M	Psectrocladius limbatellus	ASAP_10	Sp.Id__38	BOLD:AAU0273	658[0n]	Psectrocladius limbatellus / ventricosus	Psectrocladius limbatellus	Yngve Brodin	yes		1	VdN/_IP_Feld_C11_140708_W_N	96% for 2 yrs, 20 C	Flight intercepting trap	52.663	12.258
GDIP	"Psectrocladius oxyura"	ZFMK-TIS-2602571	GDIP3798-22	F	Psectrocladius oxyura	ASAP_31	Sp.Id__71	BOLD:AEO4348	658[0n]	no public data	no public data		no public data	type 3	1	VdN/_IP_Feld_C11_140708_W_N	96% for 2 yrs, 20 C	Flight intercepting trap	52.663	12.258
GDIP	"Psectrocladius oxyura"	ZFMK-TIS-2596315	GDIP3669-22	M	Psectrocladius oxyura	ASAP_63	Sp.Id__50	BOLD:AEJ0480	658[0n]	no public data	no public data		no public data	type 3	1	VdN/_IP_Feld_C09_140708_W_N	96% for 2 yrs, 20 C	Flight intercepting trap	52.663	12.258
GDIP	"Psectrocladius"	ZFMK-TIS-2570476	GDIP3558-22	F	Psectrocladius sp.	ASAP_10	Sp.Id__38	BOLD:AAU0273	658[0n]	Psectrocladius limbatellus / ventricosus	Psectrocladius limbatellus	Yngve Brodin	no	type 2	1	VdN/_IP_Feld_C02_140718_W_D	96% for 2 yrs, 20 C	Flight intercepting trap	52.663	12.258
GDIP	"Pseudosmittia albipennis"	ZFMK-TIS-2596456	GDIP3709-22	M	Pseudosmittia albipennis	ASAP_69	Sp.Id__60	BOLD:AAG6458	658[0n]	Pseudosmittia albipennis	Pseudosmittia albipennis	Elisabeth Stur	yes		1	VdN/_IP_Feld_C08_140522_W_D	96% for 2 yrs, 20 C	Flight intercepting trap	52.663	12.258
GDIP	"Pseudosmittia obtusa"	ZFMK-TIS-2596256	GDIP3616-22	M	Pseudosmittia obtusa	ASAP_58	Sp.Id__33	BOLD:ACP4407	658[0n]	Pseudosmittia trilobata	Pseudosmittia trilobata	Yngve Brodin & Piotr Gadawski	no	type 1	1	VdN/_IP_Feld_C02_140718_W_D	96% for 2 yrs, 20 C	Flight intercepting trap	52.663	12.258
GDIP	"Paratanytarsus / Rheotanytarsus"	ZFMK-TIS-2602561	GDIP3789-22	F	Rheotanytarsus photophilus	ASAP_28	Sp.Id__15	BOLD:ADA8135	658[0n]	Rheotanytarsus photophilus	Rheotanytarsus photophilus	NA	yes		1	VdN/_IP_Feld_C08_140708_W_N	96% for 2 yrs, 20 C	Flight intercepting trap	52.663	12.258
GDIP	"Paratanytarsus / Rheotanytarsus"	ZFMK-TIS-2602568	GDIP3795-22	M	Rheotanytarsus photophilus	ASAP_28	Sp.Id__15	BOLD:ADA8135	658[0n]	Rheotanytarsus photophilus	Rheotanytarsus photophilus	NA	yes		1	VdN/_IP_Feld_C08_140708_W_N	96% for 2 yrs, 20 C	Flight intercepting trap	52.663	12.258
GDIP	"Paratanytarsus / Rheotanytarsus"	ZFMK-TIS-2570478	GDIP3560-22	F	Rheotanytarsus photophilus	ASAP_28	Sp.Id__15	BOLD:ADA8135	658[0n]	Rheotanytarsus photophilus	Rheotanytarsus photophilus	NA	yes		1	VdN/_IP_Feld_C02_140718_W_D	96% for 2 yrs, 20 C	Flight intercepting trap	52.663	12.258
GDIP	"Paratanytarsus / Rheotanytarsus"	ZFMK-TIS-2596319	GDIP3673-22	M	Rheotanytarsus photophilus	ASAP_28	Sp.Id__15	BOLD:ADA8135	658[0n]	Rheotanytarsus photophilus	Rheotanytarsus photophilus	NA	yes		1	VdN/_IP_Feld_C05_140708_W_N	96% for 2 yrs, 20 C	Flight intercepting trap	52.663	12.258
GDIP	"Smittia aterrima'"	ZFMK-TIS-2602594	GDIP3818-22	F	Smittia aterrima	ASAP_37	Sp.Id__56	BOLD:AAN5358	658[0n]	interim species Smittia sp.22ES	Smittia stercoraria	Elisabeth Stur	no	type 1	1	VdN/_IP_Feld_C10_141016_W_N	96% for 2 yrs, 20 C	Flight intercepting trap	52.663	12.258
GDIP	"Smittia aterrima'"	ZFMK-TIS-2596444	GDIP3698-22	M	Smittia aterrima	ASAP_37	Sp.Id__56	BOLD:AAN5358	658[0n]	interim species Smittia sp.22ES	Smittia stercoraria	Elisabeth Stur	no	type 1	1	VdN/_IP_Feld_C08_141016_W_N	96% for 2 yrs, 20 C	Flight intercepting trap	52.663	12.258
GDIP	"Smittia edwardsi"	ZFMK-TIS-2603346	GDIP3824-22	F	Smittia edwardsi	ASAP_40	Sp.Id__74	BOLD:ADV7271	658[0n]	Smittia edwardsi	Smittia edwardsi	Yngve Brodin & Elisabeth Stur & Dieter Doczkal	yes		1	VdN/_IP_Feld_C08_140718_W_N	96% for 2 yrs, 20 C	Flight intercepting trap	52.663	12.258
GDIP	"Smittia edwardsi"	ZFMK-TIS-2603348	GDIP3826-22	F	Smittia edwardsi	ASAP_40	Sp.Id__74	BOLD:ADV7271	658[0n]	Smittia edwardsi	Smittia edwardsi	Yngve Brodin & Elisabeth Stur & Dieter Doczkal	yes		1	VdN/_IP_Feld_C08_140718_W_N	96% for 2 yrs, 20 C	Flight intercepting trap	52.663	12.258
GDIP	"Smittia stercoraria"	ZFMK-TIS-2596447	GDIP3701-22	M	Smittia stercoraria	ASAP_37	Sp.Id__57	BOLD:AAN5355	658[0n]	Smittia stercoraria	Smittia stercoraria	Elisabeth Stur	yes		1	VdN/_IP_Feld_C10_141016_W_N	96% for 2 yrs, 20 C	Flight intercepting trap	52.663	12.258
GDIP	"Smittia terrestris"	ZFMK-TIS-2596486	GDIP3738-22	F	Smittia terrestris	ASAP_3	Sp.Id__34	BOLD:ACP4736	658[0n]	interim species Smittia sp. 8ES	interim species Smittia sp. 8ES	Elisabeth Stur	no	type 2	1	VdN/_IP_Feld_C02_140718_W_D	96% for 2 yrs, 20 C	Flight intercepting trap	52.663	12.258
GDIP	"Smittia terrestris"	ZFMK-TIS-2596491	GDIP3743-22	F	Smittia terrestris	ASAP_7	Sp.Id__39	BOLD:ACW5117	658[0n]	interim species Smittia sp. 14 ES	interim species Smittia sp. 14ES	Elisabeth Stur & Sophia Wiedenbrug	no	type 2	1	VdN/_IP_Feld_C02_140718_W_N	96% for 2 yrs, 20 C	Flight intercepting trap	52.663	12.258
GDIP	"Smittia terrestris"	ZFMK-TIS-2596492	GDIP3744-22	F	Smittia terrestris	ASAP_7	Sp.Id__39	BOLD:ACW5117	658[0n]	interim species Smittia sp. 14 ES	interim species Smittia sp. 14ES	Elisabeth Stur & Sophia Wiedenbrug	no	type 2	1	VdN/_IP_Feld_C02_140718_W_N	96% for 2 yrs, 20 C	Flight intercepting trap	52.663	12.258
GDIP	"Smittia terrestris"	ZFMK-TIS-2603347	GDIP3825-22	F	Smittia terrestris	ASAP_7	Sp.Id__39	BOLD:AAM7064	658[0n]	interim species Smittia sp. 14ES	interim species Smittia sp. 14ES	Elisabeth Stur	no	type 2	1	VdN/_IP_Feld_C08_140718_W_N	96% for 2 yrs, 20 C	Flight intercepting trap	52.663	12.258
GDIP	"Smittia terrestris"	ZFMK-TIS-2603349	GDIP3827-22	F	Smittia terrestris	ASAP_7	Sp.Id__39	BOLD:AAM7064	658[0n]	interim species Smittia sp. 14ES	interim species Smittia sp. 14ES	Elisabeth Stur	no	type 2	1	VdN/_IP_Feld_C08_140718_W_N	96% for 2 yrs, 20 C	Flight intercepting trap	52.663	12.258
GDIP	"Smittia terrestris"	ZFMK-TIS-2603350	GDIP3828-22	F	Smittia terrestris	ASAP_7	Sp.Id__39	BOLD:ACW5117	657[1n]	interim species Smittia sp. 14 ES	interim species Smittia sp. 14ES	Elisabeth Stur & Sophia Wiedenbrug	no	type 2	1	VdN/_IP_Feld_C08_140718_W_N	96% for 2 yrs, 20 C	Flight intercepting trap	52.663	12.258
GDIP	"Smittia terrestris"	ZFMK-TIS-2596257	GDIP3617-22	F	Smittia terrestris	ASAP_3	Sp.Id__34	BOLD:ACP4736	658[0n]	interim species Smittia sp. 8ES	interim species Smittia sp. 8ES	Elisabeth Stur	no	type 2	1	VdN/_IP_Feld_C02_140718_W_D	96% for 2 yrs, 20 C	Flight intercepting trap	52.663	12.258
GDIP	"Smittia terrestris"	ZFMK-TIS-2596270	GDIP3630-22	F	Smittia terrestris	ASAP_7	Sp.Id__39	BOLD:ACW5117	658[0n]	interim species Smittia sp. 14 ES	interim species Smittia sp. 14ES	Elisabeth Stur & Sophia Wiedenbrug	no	type 2	1	VdN/_IP_Feld_C02_140718_W_N	96% for 2 yrs, 20 C	Flight intercepting trap	52.663	12.258
GDIP	"Smittia terrestris"	ZFMK-TIS-2596284	GDIP3643-22	F	Smittia terrestris	ASAP_7	Sp.Id__39	BOLD:AAM7064	658[0n]	interim species Smittia sp. 14ES	interim species Smittia sp. 14ES	Elisabeth Stur	no	type 2	1	VdN/_IP_Feld_C08_140718_W_N	96% for 2 yrs, 20 C	Flight intercepting trap	52.663	12.258
GDIP	"Tanypus punctipennis"	ZFMK-TIS-2596307	GDIP3662-22	F	Tanypus punctipennis	ASAP_62	Sp.Id__47	BOLD:ADJ7832	658[0n]	Tanypus kraatzi	Tanypus kraatzi	Yngve Brodin	no	type 1	1	VdN/_IP_Feld_C09_140708_W_N	96% for 2 yrs, 20 C	Flight intercepting trap	52.663	12.258
GDIP	"Tanypus vilipennis"	ZFMK-TIS-2596474	GDIP3726-22	M	Tanypus vilipennis	ASAP_72	Sp.Id__65	BOLD:ACZ5961	603[1n]	Tanypus vilipennis	Tanypus vilipennis	NA	yes		1	VdN/_IP_Feld_E05_140819-27_E_Week	96% for 2 yrs, 20 C	Emergence trap	52.663	12.258
GDIP	"Tanytarsus"	ZFMK-TIS-2602582	GDIP3806-22	F	Tanytarsus brundini	ASAP_35	Sp.Id__72	BOLD:AAP5616	658[0n]	Tanytarsus brundini	Tanytarsus brundini	Yngve Brodin & Elisabeth Stur	yes		1	VdN/_IP_Feld_C10_140617_W_N	96% for 2 yrs, 20 C	Flight intercepting trap	52.663	12.258
GDIP	"Tanytarsus"	ZFMK-TIS-2596463	GDIP3715-22	M	Tanytarsus dispar	ASAP_16	Sp.Id__62	BOLD:ACG9929	658[0n]	Tanytarsus medius	Tanytarsus medius	Elisabeth Stur	no	type 1	1	VdN/_IP_Feld_E08_140522-28_E_Week	96% for 2 yrs, 20 C	Emergence trap	52.663	12.258
GDIP	"Tanytarsus"	ZFMK-TIS-2596473	GDIP3725-22	M	Tanytarsus dispar	ASAP_16	Sp.Id__62	BOLD:ACG9929	658[0n]	Tanytarsus medius	Tanytarsus medius	Elisabeth Stur	no	type 1	1	VdN/_IP_Feld_E05_140522-28_E_Week	96% for 2 yrs, 20 C	Emergence trap	52.663	12.258
GDIP	"Tanytarsus"	ZFMK-TIS-2570479	GDIP3561-22	F	Tanytarsus excavatus	ASAP_51	Sp.Id__16	BOLD:AAV8401	658[0n]	Tanytarsus excavatus	Tanytarsus excavatus	Torbjorn Ekrem	yes		1	VdN/_IP_Feld_C02_140718_W_D	96% for 2 yrs, 20 C	Flight intercepting trap	52.663	12.258
GDIP	"Tanytarsus"	ZFMK-TIS-2596278	GDIP3637-22	M	Tanytarsus excavatus	ASAP_51	Sp.Id__16	BOLD:AAV8401	658[0n]	Tanytarsus excavatus	Tanytarsus excavatus	Torbjorn Ekrem	yes		1	VdN/_IP_Feld_C09_140718_W_N	96% for 2 yrs, 20 C	Flight intercepting trap	52.663	12.258
GDIP	"Tanytarsus"	ZFMK-TIS-2602572	GDIP3799-22	F	Tanytarsus heusdensis	ASAP_32	Sp.Id__59	BOLD:ACF7553	658[0n]	Tanytarsus heusdensis	Tanytarsus heusdensis	Dieter Doczkal	yes		1	VdN/_IP_Feld_C11_140708_W_N	96% for 2 yrs, 20 C	Flight intercepting trap	52.663	12.258
GDIP	"Tanytarsus"	ZFMK-TIS-2596512	GDIP3763-22	M	Tanytarsus medius	ASAP_16	Sp.Id__62	BOLD:ACG9929	658[0n]	Tanytarsus medius	Tanytarsus medius	Elisabeth Stur	yes		1	VdN/_IP_Feld_E08_140522-28_E_Week	96% for 2 yrs, 20 C	Emergence trap	52.663	12.258
GDIP	"Tanytarsus"	ZFMK-TIS-2596455	GDIP3708-22	M	Tanytarsus reei	ASAP_32	Sp.Id__59	BOLD:ACF7553	658[0n]	Tanytarsus heusdensis	Tanytarsus heusdensis	Dieter Doczkal	no	type 1	1	VdN/_IP_Feld_C17_140708_E_N	96% for 2 yrs, 20 C	Flight intercepting trap	52.663	12.258
GDIP	"Tanytarsus usmaensis"	ZFMK-TIS-2596518	GDIP3769-22	M	Tanytarsus usmaensis	ASAP_20	Sp.Id__63	BOLD:AEO0788	624[0n]	no public data	no public data		no public data	type 3	1	VdN/_IP_Feld_E08_140522-28_E_Week	96% for 2 yrs, 20 C	Emergence trap	52.663	12.258
GDIP	"Tanytarsus usmaensis"	ZFMK-TIS-2596466	GDIP3718-22	M	Tanytarsus usmaensis	ASAP_20	Sp.Id__63	BOLD:AEO0788	658[0n]	no public data	no public data		no public data	type 3	1	VdN/_IP_Feld_E08_140522-28_E_Week	96% for 2 yrs, 20 C	Emergence trap	52.663	12.258
GDIP	"Thienemanniella"	ZFMK-TIS-2596434	GDIP3691-22	F	Thienemanniella vittata	ASAP_67	Sp.Id__55	BOLD:AAV3048	658[0n]	Thienemanniella sp. 3TE/ vittata	Thienemanniella sp. 3TE	Elisabeth Stur & Torbjorn Ekrem	yes		1	VdN/_IP_Feld_C11_140708_W_N	96% for 2 yrs, 20 C	Flight intercepting trap	52.663	12.258
GDIP	"Xenopelopia nigricans"	ZFMK-TIS-2596454	GDIP3707-22	M	Xenopelopia nigricans	ASAP_62	Sp.Id__47	BOLD:ADJ7832	658[0n]	Tanypus kraatzi	Tanypus kraatzi	Yngve Brodin	no	type 1	1	VdN/_IP_Feld_C16_140708_E_D	96% for 2 yrs, 20 C	Flight intercepting trap	52.663	12.258
