# Supplementary material for: Facing the infinity: tackling large samples of challenging Chironomidae (Diptera) with an integrative approach
Source: PeerJ. 2023 May 22;11:e15336. doi: 10.7717/peerj.15336 (PMC10211366; doi:10.7717/peerj.15336)
Supplement: Supplemental Information 4 — Sequence data used in manuscript, for review as they have not been published on BOLD and Genbank yet. [file peerj-11-15336-s004.txt]

>GDIP3752-22|Ablabesmyia longistyla|ZFMK-TIS-2596501|Germany|OP927407
AACACTTTATTTTATTTTTGGGGCCTGATCTGGAATAGTTGGTACTTCCCTCAGTATCTTAATTCGAACAGAGTTAGGTCACCCTGGAGCTTTAATTGGTGATGATCAAATTTATAATGTAATTGTAACTGCTCACGCATTTGTAATAATTTTTTTTATAGTAATACCTATTTTAATTGGAGGATTTGGAAATTGACTAGTACCCCTTATACTAGGAGCCCCAGATATAGCCTTTCCTCGAATAAATAATATAAGATTCTGGTTATTGCCCCCTTCATTAACACTACTTTTATCAAGCTCTATTGTTGAAAACGGGGCTGGAACAGGATGAACAGTATACCCTCCTTTAGCCTCAGGAATTGCTCACGCAGGGGCCTCGGTAGACTTAGCAATTTTTTCTTTACACCTCGCAGGAATTTCATCAATTTTAGGGGCAGTAAATTTTATTACAACGGTTATTAATATACGGTCAAGAGGAATTACTTTAGACCGAATACCCTTGTTTGTATGATCAGTTATAATTACTGCTATTTTATTATTATTGTCCTTACCAGTTTTAGCCGGAGCCATTACAATATTATTAACAGACCGAAACCTAAACACATCTTTCTTTGACCCAGCGGGAGGAGGGGACCCTATCCTATACCAACATTTATTT
>GDIP3709-22|Pseudosmittia albipennis|ZFMK-TIS-2596456|Germany|OP927497
AACCCTATATTTTATTTTTGGAGCCTGATCCGGAATAATTGGGACTTCCCTTAGAATTTTAATTCGAGCTGAATTAGGACACTCAGGAGCATTAATTGGAGACGATCAAATTTATAATGTTATTGTTACAGCCCATGCCTTTGTAATAATTTTTTTTATAGTAATACCTATCTTAATTGGAGGATTTGGAAACTGACTTGTCCCATTAATACTCGGAGCCCCAGATATGGCTTTCCCCCGAATAAATAATATAAGTTTTTGACTTTTACCCCCCTCTTTAACTTTACTTTTATCTAGCTCAATTGTAGAAAATGGGGCAGGAACTGGTTGAACAGTTTATCCTCCCTTATCTGCAGGAATTGCTCATGCAGGCAGTTCTGTTGATTTAGCAATCTTCTCTTTACACTTAGCAGGAATTTCCTCAATTTTAGGGGCAGTAAATTTTATTACAACTATCATTAATATACGTTCTACGGGAATTTCTTTCGACCGTATACCCCTATTTGTTTGGTCTGTCCTAATTACCGCTGTTTTACTGCTTCTTTCTCTTCCTGTATTAGCAGGAGCAATTACCATACTTTTAACAGACCGAAACTTAAATACCTCTTTTTTTGACCCAGCCGGAGGAGGGGACCCAATCCTTTATCAACACTTATTT
>GDIP3712-22|Metriocnemus atriclava|ZFMK-TIS-2596459|Germany|OP927566
AACTTTGTATTTTATTTTTGGAGCTTGATCAGGAATAGTTGGAACTTCTTTAAGAATCCTTATTCGAGCTGAATTAGGACATGCTGGCTCTTTAATTGGAGATGATCAAATTTACAATGTTATTGTTACTGCTCATGCCTTTGTAATAATTTTTTTTATAGTTATACCTATTTTAATTGGGGGTTTCGGTAATTGATTAGTGCCACTAATATTAGGGGCCCCTGACATAGCTTTCCCCCGAATAAATAACATGAGATTTTGGCTTTTACCCCCTTCTTTAACTTTACTTCTTTCTAGGTCAATTGTAGAAAATGGGGCAGGAACAGGATGAACAGTTTACCCTCCACTATCTTCAAGAATTGCTCATGCTGGCGCTTCTGTTGACTTAGCGATTTTTTCCCTTCACTTAGCTGGAATTTCTTCAATTCTTGGAGCAGTAAATTTTATTACTACAGTAATTAATATACGGTCAGAAGGAATTTCCCTCGATCGAATACCTTTGTTTGTATGATCAGTAGTAATTACCGCCGTTCTTTTATTACTTTCTTTACCTGTTTTAGCCGGAGCCATTACTATACTATTAACTGATCGTAATTTAAATACTTCTTTTTTTGACCCCGCTGGGGGAGGAGACCCCATTTTATACCAACATTTATTT
>GDIP3691-22|Thienemanniella vittata|ZFMK-TIS-2596434|Germany|OP927462
AACTCTTTATTTTATTTTCGGAGCATGATCAGGAATAGTGGGAACTTCTTTAAGAATTCTTATTCGTTTAGAATTAGGACATCCTGGCTCTTTAATTGGAGACGATCAAATTTATAATGTAATTGTAACAGCTCATGCTTTTGTAATAATTTTTTTTATAGTTATACCTATTCTAATTGGAGGATTTGGAAATTGACTAGTGCCTTTAATATTAGGTGCGCCAGATATAGCCTTCCCTCGGATAAACAATATAAGATTTTGATTATTACCACCATCTTTAACACTTCTTTTATCAAGATCAATAGTAGAAAACGGGGCTGGAACAGGTTGAACAGTTTACCCACCTCTTTCCTCTAATATTGCTCATGCAGGAGCTTCTGTTGACTTAGCTATTTTTTCTCTTCATTTAGCAGGTATTTCATCAATTCTAGGTGCAGTTAATTTTATTACTACAGTAATTAATATACGATCAGAAGGGATTTCATTAGATCGGATGCCTCTATTTGTGTGATCAGTGATTATTACAGCTGTACTATTATTACTATCATTGCCAGTACTAGCAGGAGCAATTACAATGCTTTTAACAGATCGAAATTTAAATACAAGATTTTTTGACCCTGCGGGAGGAGGCGATCCAATTTTATATCAACACTTATTT
>GDIP3821-22|Corynoneura gratias|ZFMK-TIS-2602597|Germany|OP927460
AACTTTGTATTTTATTTTTGGTGCTTGATCAGGAATAGTGGGAACTTCATTAAGAATTTTAATTCGACTAGAATTAGGACATCCTGGCTCATTGATTGGAGACGACCAAATTTATAACGTAATTGTTACAGCTCATGCTTTTGTTATAATTTTTTTTATAGTTATACCTATTTTAATTGGTGGATTTGGGAATTGATTAGTTCCTTTAATATTAGGAGCCCCTGACATAGCTTTTCCTCGGATAAATAATATAAGATTTTGACTTCTTCCCCCATCATTAACTTTATTATTATCTAGCTCTATGGTAGAAAACGGAGCCGGAACTGGCTGAACTGTTTATCCTCCTTTATCATCTAACATTGCTCATGCTGGCGCTTCGGTTGATTTAGCAATTTTTTCTTTGCATTTAGCAGGGATTTCTTCAATTTTAGGAGCAGTAAATTTTATCACAACAGTAATTAATATACGATCAGAAGGAATTTCTTTAGATCGAATACCACTTTTTGTTTGATCAGTAGTAATTACAGCCGTTCTATTACTTCTTTCTTTACCCGTTTTAGCTGGAGCTATTACTATATTATTAACAGACCGAAATCTAAATACTAGATTTTTTGATCCGGCCGGAGGAGGAGACCCTATTCTTTACCAGCACTTATTT
>GDIP3820-22|Corynoneura gratias|ZFMK-TIS-2602596|Germany|OP927643
AACTTTGTATTTTATTTTTGGAGCTTGATCAGGAATAGTGGGAACTTCATTAAGAATTTTAATTCGACTAGAATTAGGACATCCTGGCTCATTGATTGGAGACGACCAAATTTATAACGTAATTGTTACAGCTCATGCTTTTGTTATAATTTTTTTTATAGTTATACCTATTTTAATTGGTGGATTTGGGAATTGATTAGTTCCTTTAATATTAGGAGCCCCTGACATAGCTTTTCCTCGGATAAATAATATAAGATTTTGACTTCTTCCCCCATCATTAACTTTATTATTATCTAGCTCTATGGTAGAAAACGGAGCCGGAACTGGCTGAACTGTTTATCCTCCTTTATCATCTAACATTGCTCATGCTGGCGCTTCGGTTGATTTAGCAATTTTTTCTTTGCATTTAGCAGGGATTTCTTCAATTTTAGGAGCAGTAAATTTTATCACAACAGTAATTAATATACGATCAGAAGGAATTTCTTTAGATCGAATACCACTTTTTGTTTGATCAGTAGTAATTACAGCCGTTCTATTACTTCTTTCTTTACCCGTTTTAGCTGGAGCTATTACTATATTATTAACAGACCGAAATCTAAATACTAGATTTTTTGATCCGGCCGGAGGAGGAGACCCTATTCTTTACCAGCACTTATTT
>GDIP3647-22|Corynoneura coronata|ZFMK-TIS-2596288|Germany|OP927481
AACTCTATATTTTATTTTCGGGGCGTGATCAGGAATAGTAGGAACTTCTTTAAGTATTCTCATTCGATTAGAACTAGGACATCCTGGTTCTTTAATTGGAGATGACCAAATTTATAACGTAATTGTAACAGCTCATGCTTTTGTAATAATTTTTTTTATGGTTATACCTATTTTAATTGGAGGGTTTGGAAATTGATTAGTTCCTCTTATACTAGGAGCCCCAGATATAGCTTTCCCTCGAATAAATAATATAAGATTTTGACTTCTTCCCCCTTCTTTAACTCTTTTATTATCTAGTTCAATAGTAGAAAACGGAGCTGGAACAGGATGAACTGTATACCCCCCTCTTTCATCAAATATTGCCCATGCTGGAGCATCTGTTGATTTAGCAATTTTTTCTCTTCATTTAGCAGGAATTTCCTCAATTTTAGGGGCAGTAAATTTTATTACAACAGTAATTAATATACGTTCTGAAGGAATTTCATTAGATCGTATACCTTTATTTGTTTGATCAGTAGTAATTACTGCTGTTCTCCTTCTTTTATCTTTACCTGTACTTGCCGGGGCCATTACTATATTATTAACAGATCGTAATCTTAATACTAGTTTTTTTGACCCCGCTGGTGGAGGAGACCCTATTCTTTATCAACACTTATTT
>GDIP3822-22|Corynoneura coronata|ZFMK-TIS-2602598|Germany|OP927451
AACTCTATATTTTATTTTCGGGGCGTGATCAGGAATAGTAGGAACTTCTTTAAGTATTCTCATTCGATTAGAACTAGGACATCCTGGTTCTTTAATTGGAGATGACCAAATTTATAACGTAATTGTAACAGCTCATGCTTTTGTAATAATTTTTTTTATGGTTATACCTATTTTAATTGGAGGGTTTGGAAATTGATTAGTTCCTCTTATACTAGGAGCCCCAGATATAGCTTTCCCTCGAATAAATAATATAAGATTTTGACTTCTTCCCCCTTCTTTAACTCTTTTATTATCTAGTTCAATAGTAGAAAACGGAGCTGGAACAGGATGAACTGTATACCCCCCTCTTTCATCAAATATTGCCCATGCTGGAGCATCTGTTGATTTAGCAATTTTTTCTCTTCATTTAGCAGGAATTTCCTCAATTTTAGGGGCAGTAAATTTTATTACAACAGTAATTAATATACGTTCTGAAGGAATTTCATTAGATCGTATACCTTTATTTGTTTGATCAGTAGTAATTACTGCTGTTCTCCTTCTTTTATCTTTACCTGTACTTGCCGGGGCCATTACTATATTATTAACAGATCGTAATCTTAATACTAGTTTTTTTGACCCCGCTGGTGGAGGAGACCCTATTCTTTATCAACACTTATTT
>GDIP3728-22|Corynoneura coronata|ZFMK-TIS-2596476|Germany|OP927577
AACTCTATATTTTATTTTCGGGGCGTGATCAGGAATAGTAGGAACTTCTTTAAGTATTCTCATTCGATTAGAACTAGGACATCCTGGTTCTTTAATTGGAGATGACCAAATTTATAACGTAATTGTAACAGCTCATGCTTTTGTAATAATTTTTTTTATGGTTATACCTATTTTAATTGGAGGGTTTGGAAATTGATTAGTTCCTCTTATACTAGGAGCCCCAGATATAGCTTTCCCTCGAATAAATAATATAAGATTTTGACTTCTTCCCCCTTCTTTAACTCTTTTATTATCTAGTTCAATAGTAGAAAACGGAGCTGGAACAGGATGAACTGTATACCCCCCTCTTTCATCAAATATTGCCCATGCTGGAGCATCTGTTGATTTAGCAATTTTTTCTCTTCATTTAGCAGGAATTTCCTCAATTTTAGGGGCAGTAAATTTTATTACAACAGTAATTAATATACGTTCTGAAGGAATTTCATTAGATCGTATACCTTTATTTGTTTGATCAGTAGTAATTACTGCTGTTCTCCTTCTTTTATCTTTACCTGTACTTGCCGGGGCCATTACTATATTATTAACAGATCGTAATCTTAATACTAGTTTTTTTGACCCCGCTGGTGGAGGAGACCCTATTCTTTATCAACACTTATTT
>GDIP3727-22|Corynoneura coronata|ZFMK-TIS-2596475|Germany|OP927505
AACTCTATATTTTATTTTCGGGGCGTGATCAGGAATAGTAGGAACTTCTTTAAGTATTCTCATTCGATTAGAACTAGGACATCCTGGTTCTTTAATTGGAGATGACCAAATTTATAACGTAATTGTAACAGCTCATGCTTTTGTAATAATTTTTTTTATGGTTATACCTATTTTAATTGGAGGGTTTGGAAATTGATTAGTTCCTCTTATACTAGGAGCCCCAGATATAGCTTTCCCTCGAATAAATAATATAAGATTTTGACTTCTTCCCCCTTCTTTAACTCTTTTATTATCTAGTTCAATAGTAGAAAACGGAGCTGGAACAGGATGAACTGTATACCCCCCTCTTTCATCAAATATTGCTCATGCTGGAGCATCTGTTGATTTAGCAATTTTTTCTCTTCATTTAGCAGGAATTTCCTCAATTTTAGGGGCAGTAAATTTTATTACAACAGTAATTAATATACGTTCTGAAGGAATTTCATTAGATCGTATACCTTTATTTGTTTGATCAGTAGTAATTACTGCTGTTCTCCTTCTTCTATCTTTACCTGTACTTGCCGGGGCCATTACTATATTATTAACAGATCGTAATCTTAATACTAGTTTTTTTGACCCCGCTGGTGGGGGAGACCCTATTCTTTATCAACACTTATTT
>GDIP3669-22|Psectrocladius oxyura|ZFMK-TIS-2596315|Germany|OP927537
AACTTTATATTTTATTTTTGGAGCTTGATCAGGGATGGTAGGAACTTCTTTAAGAATTTTGATTCGAGCAGAATTAGGGCACCCCGGCTCATTAATTGGCGACGATCAAATTTATAATGTTATTGTTACTGCTCATGCTTTTGTAATAATTTTTTTCATAGTAATACCTATCCTCATTGGGGGATTCGGAAACTGATTAGTCCCTTTAATACTAGGGGCTCCTGATATGGCTTTCCCTCGAATAAACAATATAAGTTTTTGATTACTTCCCCCATCATTAACTTTATTATTGTCAAGTTCAATTGTTGAAAACGGGGCTGGTACAGGCTGAACTGTTTACCCCCCTCTTTCTTCAGGAATTGCTCATGCAGGAGGAGCTGTCGACCTTGCTATCTTCTCACTACATCTTGCCGGAATCTCATCCATTTTAGGGGCAGTAAATTTTATTACTACAGTAATCAATATACGCTCTAATGGAATTACTTTAGATCGAATACCTTTATTTGTCTGATCAGTAATTATTACTGCTATTTTATTACTGCTATCCCTTCCAGTACTAGCAGGAGCTATTACTATACTTTTAACAGATCGAAATCTAAACACTTCTTTTTTTGACCCTGCTGGTGGGGGAGACCCGATTTTATACCAACATTTATTC
>GDIP3677-22|Psectrocladius limbatellus|ZFMK-TIS-2596323|Germany|OP927398
AACATTGTATTTTATTTTTGGAGCTTGATCAGGGATAGTAGGAACTTCTTTAAGAATTTTAATTCGAGCAGAACTAGGACATGCTGGTTCATTAATTGGTGACGATCAAATTTACAACGTTATTGTTACTGCCCACGCCTTTGTAATAATTTTTTTTATAGTAATACCTATTCTTATTGGGGGATTCGGGAATTGATTAGTGCCTTTAATATTAGGAGCCCCTGATATAGCTTTTCCTCGAATAAATAATATAAGTTTTTGACTCCTTCCCCCATCATTAACTTTATTATTATCAAGATCAATCGTTGAAAACGGTGCAGGTACTGGCTGAACTGTTTACCCGCCTCTTTCTTCAGGAATTGCTCATGCAGGAGGATCTGTAGATTTAGCCATCTTCTCCCTACACCTTGCTGGAATTTCCTCTATTTTAGGGGCAGTAAACTTTATTACCACCGTAATCAATATGCGATCTAATGGAATTACTTTAGATCGAATACCATTATTCGTTTGATCAGTAGTTATTACAGCTGTCTTACTACTTCTATCACTTCCAGTATTAGCCGGAGCTATTACTATACTTTTAACAGACCGAAATTTAAATACTTCTTTTTTTGATCCTGCTGGAGGAGGAGATCCTATTTTATACCAACATTTATTT
>GDIP3625-22|Psectrocladius limbatellus|ZFMK-TIS-2596265|Germany|OP927493
AACATTGTATTTTATTTTTGGAGCTTGATCAGGGATAGTAGGAACTTCTTTAAGAATTTTAATTCGAGCAGAACTAGGACATGCTGGTTCATTAATTGGTGACGATCAAATTTACAACGTTATTGTTACTGCCCACGCCTTTGTAATAATTTTTTTTATAGTAATACCTATTCTTATTGGGGGATTCGGGAATTGATTAGTGCCTTTAATATTAGGAGCCCCTGATATAGCTTTTCCTCGAATAAATAATATAAGTTTTTGACTCCTTCCCCCATCATTAACTTTATTATTATCAAGATCAATCGTTGAAAACGGTGCAGGTACTGGCTGAACTGTTTACCCGCCTCTTTCTTCAGGAATTGCTCATGCAGGAGGATCTGTAGATTTAGCCATCTTCTCCCTACACCTTGCTGGAATTTCCTCTATTTTAGGGGCAGTAAACTTTATTACCACCGTAATCAATATGCGATCTAATGGAATTACTTTAGATCGAATACCATTATTCGTTTGATCAGTAGTTATTACAGCTGTCTTACTACTTCTATCACTTCCAGTATTAGCCGGAGCTATTACTATACTTTTAACAGACCGAAATTTAAATACTTCTTTTTTTGATCCTGCTGGAGGAGGAGATCCTATTTTATACCAACATTTATTC
>GDIP3688-22|Psectrocladius limbatellus|ZFMK-TIS-2596431|Germany|OP927614
AACATTGTATTTTATTTTTGGAGCCTGATCAGGGATAGTAGGAACTTCTTTAAGAATTTTAATTCGAGCAGAACTAGGACATGCCGGTTCATTAATTGGTGATGATCAAATTTACAACGTTATTGTTACTGCCCACGCCTTTGTAATAATTTTTTTTATAGTAATACCTATTCTTATTGGAGGATTCGGAAATTGATTAGTGCCTTTAATATTAGGAGCCCCTGATATAGCTTTTCCTCGAATAAATAATATAAGTTTTTGACTCCTTCCCCCATCATTAACTTTATTATTATCAAGATCAATCGTTGAAAACGGAGCGGGTACTGGTTGAACTGTTTACCCACCTCTTTCTTCAGGAATTGCTCATGCAGGAGGATCTGTAGATTTAGCCATCTTCTCCCTACACCTTGCTGGAATTTCCTCTATTTTAGGAGCAGTAAACTTTATTACCACCGTAATCAATATGCGGTCTAATGGAATTACTTTAGATCGAATGCCATTATTCGTTTGATCAGTGGTTATTACTGCTGTCTTACTACTTCTATCACTTCCAGTATTAGCCGGAGCTATTACTATACTTTTAACAGACCGAAATTTAAACACTTCTTTTTTTGATCCTGCTGGAGGGGGAGACCCTATTTTATACCAACATTTATTC
>GDIP3760-22|Psectrocladius limbatellus|ZFMK-TIS-2596509|Germany|OP927463
AACATTGTATTTTATTTTTGGAGCCTGATCAGGGATAGTAGGAACTTCTTTAAGAATTTTAATTCGAGCAGAACTAGGACATGCCGGTTCATTAATTGGTGATGATCAAATTTACAACGTTATTGTTACTGCCCACGCCTTTGTAATAATTTTTTTTATAGTAATACCTATTCTTATTGGAGGATTCGGAAATTGATTAGTGCCTTTAATATTAGGAGCCCCTGATATAGCTTTTCCTCGAATAAATAATATAAGTTTTTGACTCCTTCCCCCATCATTAACTTTATTATTATCAAGATCAATCGTTGAAAACGGAGCGGGTACTGGTTGAACTGTTTACCCACCTCTTTCTTCAGGAATTGCTCATGCAGGAGGATCTGTAGATTTAGCCATCTTCTCCCTACACCTTGCTGGAATTTCCTCTATTTTAGGAGCAGTAAACTTTATTACCACCGTAATCAATATGCGGTCTAATGGAATTACTTTAGATCGAATGCCATTATTCGTTTGATCAGTGGTTATTACTGCTGTCTTACTACTTCTATCACTTCCAGTATTAGCCGGAGCTATTACTATACTTTTAACAGACCGAAATTTAAACACTTCTTTTTTTGATCCTGCTGGAGGGGGAGACCCTATTTTATACCAACATTTATTC
>GDIP3746-22|Psectrocladius limbatellus|ZFMK-TIS-2596495|Germany|OP927607
AACATTGTATTTTATTTTTGGAGCCTGATCAGGGATAGTAGGAACTTCTTTAAGAATTTTAATTCGAGCAGAACTAGGACATGCCGGTTCATTAATTGGTGATGATCAAATTTACAACGTTATTGTTACTGCCCACGCCTTTGTAATAATTTTTTTTATAGTAATACCTATTCTTATTGGAGGATTCGGAAATTGATTAGTGCCTTTAATATTAGGAGCCCCTGATATAGCTTTTCCTCGAATAAATAATATAAGTTTTTGACTCCTTCCCCCATCATTAACTTTATTATTATCAAGATCAATCGTTGAAAACGGAGCGGGTACTGGTTGAACTGTTTACCCACCTCTTTCTTCAGGAATTGCTCATGCAGGAGGATCTGTAGATTTAGCCATCTTCTCCCTACACCTTGCTGGAATTTCCTCTATTTTAGGAGCAGTAAACTTTATTACCACCGTAATCAATATGCGGTCTAATGGAATTACTTTAGATCGAATGCCATTATTCGTTTGATCAGTGGTTATTACTGCTGTCTTACTACTTCTATCACTTCCAGTATTAGCCGGAGCTATTACTATACTTTTAACAGACCGAAATTTAAACACTTCTTTTTTTGATCCTGCTGGAGGGGGAGACCCTATTTTATACCAACATTTATTC
>GDIP3558-22|Psectrocladius|ZFMK-TIS-2570476|Germany|OP927494
AACATTGTATTTTATTTTTGGAGCCTGATCAGGGATAGTAGGAACTTCTTTAAGAATTTTAATTCGAGCAGAACTAGGACATGCCGGTTCATTAATTGGTGATGATCAAATTTACAACGTTATTGTTACTGCCCACGCCTTTGTAATAATTTTTTTTATAGTAATACCTATTCTTATTGGAGGATTCGGAAATTGATTAGTGCCTTTAATATTAGGAGCCCCTGATATAGCTTTTCCTCGAATAAATAATATAAGTTTTTGACTCCTTCCCCCATCATTAACTTTATTATTATCAAGATCAATCGTTGAAAACGGAGCGGGTACTGGTTGAACTGTTTACCCACCTCTTTCTTCAGGAATTGCTCATGCAGGAGGATCTGTAGATTTAGCCATCTTCTCTCTACACCTTGCTGGAATTTCCTCTATTTTAGGAGCAGTAAACTTTATTACCACCGTAATCAATATGCGGTCTAATGGGATTACTTTAGATCGAATGCCATTATTCGTTTGATCAGTGGTTATTACTGCTGTCTTACTACTTCTATCACTTCCAGTATTAACCGGAGCTATTACTATACTTTTAACAGACCGAAATTTAAACACTTCTTTTTTTGATCCTGCTGGAGGAGGAGACCCTATTTTATATCAACATTTATTC
>GDIP3616-22|Pseudosmittia obtusa|ZFMK-TIS-2596256|Germany|OP927458
AACTCTTTATTTTATTTTTGGAGCCTGATCTGGAATAGTAGGAACTTCTTTAAGAATTTTAATTCGAGCAGAACTAGGGCATTCAGGTGCTTTAATTGGAGATGACCAAATTTATAATGTTATTGTTACTGCTCATGCTTTTGTAATAATTTTTTTTATAGTTATACCTATTTTAATTGGAGGATTTGGAAATTGATTAGTACCTTTAATATTAGGGGCTCCTGATATGGCATTCCCCCGAATAAACAATATAAGTTTTTGAATACTTCCCCCTTCTTTAACTCTTCTTCTTTCTAGCTCAATTGTAGAAAACGGGGCTGGTACAGGTTGAACAGTTTACCCTCCTTTATCTTCTAGAATTGCTCACGCTGGGGGATCTGTAGATTTAGCTATTTTTTCTCTTCATTTAGCAGGAATCTCTTCTATTCTAGGAGCAGTTAATTTTATTACAACAGTAATCAATATACGATCAGAAGGAATTACATTTGACCGAATACCTCTATTTGTTTGGTCTGTTTTAATTACAGCAGTTTTATTATTACTTTCTTTACCTGTCCTAGCAGGAGCTATTACTATACTTCTTACTGACCGAAACCTAAATACATCTTTCTTTGACCCAGCCGGAGGGGGAGACCCTATTTTATACCAACATTTATTT
>GDIP3656-22|Metriocnemus|ZFMK-TIS-2596298|Germany|OP927621
AACCTTATATTTTATTTTTGGTGCTTGATCAGGGATAGTGGGAACTTCTTTAAGAATTCTTATTCGAGCTGAACTTGGTCATGCGGGATCTTTAATCGGAGACGATCAAATTTACAATGTAATTGTTACTGCACACGCCTTTGTAATAATTTTTTTTATAGTTATACCTATTTTAATTGGAGGGTTTGGTAATTGATTAGTGCCTTTAATATTAGGGGCACCTGATATAGCATTCCCTCGAATAAATAATATAAGTTTTTGGTTATTACCCCCATCTTTAACTTTATTATTATCAAGTTCTATTGTTGAAAACGGGGCAGGAACAGGATGAACGGTTTATCCCCCTCTTTCTTCAGGAATTGCTCATGCAGGTGGTTCAGTTGACTTAGCTATTTTTTCTCTACATCTTGCAGGTATTTCTTCTATTTTAGGAGCAGTAAATTTTATTACCACAGTAGTAAACATGCGATCTAATGGAATTACTCTAGATCGAATGCCTTTATTCGTTTGATCTGTTGTAATTACAGCAATTCTTCTCTTATTATCTTTACCAGTTTTAGCAGGTGCTATTACAATATTATTAACCGATCGAAATTTGAATACATCATTTTTTGACCCGGCCGGAGGAGGAGATCCAATTTTATACCAACATTTATTT
>GDIP3756-22|Metriocnemus|ZFMK-TIS-2596505|Germany|OP927430
AACCTTATATTTTATTTTTGGTGCTTGATCAGGAATAGTGGGAACTTCTTTAAGAATTCTTATTCGAGCTGAACTTGGTCATGCGGGATCTTTAATCGGAGACGATCAAATTTACAATGTAATTGTTACTGCACACGCCTTTGTAATAATTTTTTTTATAGTTATACCTATTTTAATTGGAGGGTTTGGTAATTGATTAGTGCCTTTAATATTAGGGGCACCTGATATAGCATTCCCTCGAATAAATAATATAAGTTTTTGGTTATTACCCCCATCTTTAACTTTATTATTATCAAGTTCTATTGTTGAAAACGGGGCAGGAACAGGATGAACGGTTTATCCCCCTCTTTCTTCAGGAATTGCTCATGCAGGTGGTTCAGTTGACTTAGCTATTTTTTCTCTACATCTTGCAGGTATTTCTTCTATTTTAGGAGCAGTAAATTTTATTACCACAGTAGTAAACATGCGATCTAATGGAATTACTCTAGATCGAATGCCTTTATTCGTTTGATCTGTTGTAATTACAGCAATTCTTCTCTTATTATCTTTACCAGTTTTAGCAGGTGCTATTACAATATTATTAACCGATCGAAATTTGAATACATCATTTTTTGACCCGGCCGGAGGAGGAGATCCAATTTTATACCAACATTTATTT
>GDIP3711-22|Parachironomus|ZFMK-TIS-2596458|Germany|OP927526
AACCTTATATTTTATTTTTGGTGCTTGATCAGGAATAGTGGGAACTTCTTTAAGAATTCTTATTCGAGCTGAACTTGGTCATGCGGGATCTTTAATCGGAGACGATCAAATTTACAATGTAATTGTTACTGCACACGCCTTTGTAATAATTTTTTTTATAGTTATACCTATTTTAATTGGAGGGTTTGGTAATTGATTAGTGCCTTTAATATTAGGGGCACCTGATATAGCATTCCCTCGAATAAATAATATAAGTTTTTGGTTATTACCCCCATCTTTAACTTTATTATTATCAAGTTCTATTGTTGAAAACGGGGCAGGAACAGGATGAACGGTTTATCCCCCTCTTTCTTCAGGAATTGCTCATGCAGGTGGTTCAGTTGACTTAGCTATTTTTTCTCTACATCTTGCAGGTATTTCTTCTATTTTAGGAGCAGTAAATTTTATTACCACAGTAGTAAACATGCGATCTAATGGAATTACTCTAGATCGAATGCCTTTATTCGTTTGATCTGTTGTAATTACAGCAATTCTTCTCTTATTATCTTTACCAGTTTTAGCAGGTGCTATTACAATATTATTAACCGATCGAAATTTGAATACATCATTTTTTGACCCGGCCGGAGGAGGAGATCCAATTTTATACCAACATTTATTT
>GDIP3668-22|Guttipelopia guttipennis|ZFMK-TIS-2596314|Germany|OP927575
AACCTTATACTTTATTTTTGGAGCATGATCAGGRATAGTTGGTACTTCCCTTAGTATTTTAATTCGCACTGAACTTGGACACCCAGGAGCATTAATTGGAGATGATCAAATCTATAATGTAATTGTTACTGCACATGCTTTTGTAATAATTTTTTTTATAGTAATGCCTATTTTAATTGGAGGATTTGGAAATTGACTAGTACCCCTTATACTAGGAGCCCCAGATATAGCTTTCCCCCGAATAAATAATATAAGATTTTGAATATTGCCCCCTTCTTTAACTCTTCTTCTTTCTAGTTCAATTGTAGAAAATGGGGCCGGAACTGGATGAACAGTTTATCCACCTCTTTCATCAAGAATTGCCCACGCCGGGGCATCTGTAGATCTTGCTATCTTTTCACTACATCTAGCCGGAATTTCATCCATTCTTGGAGCAGTAAATTTTATTACAACTGTAATTAATATGCGATCAAATGGTATTACACTAGATCGGATGCCTTTATTTGTTTGATCGGTAGTAATTACAGCAATTTTACTATTATTATCTCTTCCTGTTTTAGCAGGAGCGATTACAATACTTTTAACAGATCGAAATCTAAATACATCATTTTTTGATCCTGCGGGAGGGGGAGACCCTATTCTTTATCAACACTTATTT
>GDIP3608-22|Guttipelopia guttipennis|ZFMK-TIS-2596248|Germany|OP927576
AACCTTATACTTTATTTTTGGAGCATGATCAGGRATAGTTGGTACTTCCCTTAGTATTTTAATTCGCACTGAACTTGGACACCCAGGAGCATTAATTGGAGATGATCAAATCTATAATGTAATTGTTACTGCACATGCTTTTGTAATAATTTTTTTTATAGTAATGCCTATTTTAATTGGAGGATTTGGAAATTGACTAGTACCCCTTATACTAGGAGCCCCAGATATAGCTTTCCCCCGAATAAATAATATAAGATTTTGAATATTGCCCCCTTCTTTAACTCTTCTTCTTTCTAGTTCAATTGTAGAAAATGGGGCCGGAACTGGATGAACAGTTTATCCACCTCTTTCATCAAGAATTGCCCACGCCGGGGCATCTGTAGATCTTGCTATCTTTTCACTACATCTAGCCGGAATTTCATCCATTCTTGGAGCAGTAAATTTTATTACAACTGTAATTAATATGCGATCAAATGGTATTACACTAGATCGGATGCCTTTATTTGTTTGATCGGTAGTAATTACAGCAATTTTACTATTATTATCTCTTCCTGTTTTAGCAGGAGCGATTACAATACTTTTAACAGATCGAAATCTAAATACATCATTTTTTGATCCTGCGGGAGGGGGAGACCCTATTCTTTATCAACACTTATTT
>GDIP3660-22|Guttipelopia guttipennis|ZFMK-TIS-2596303|Germany|OP927480
AACCTTATACTTTATTTTTGGAGCATGATCAGGAATAGTTGGTACTTCCCTTAGTATTTTAATTCGCACTGAACTTGGACACCCAGGAGCATTAATTGGAGATGATCAAATCTATAATGTAATTGTTACTGCACATGCTTTTGTAATAATTTTTTTTATAGTAATGCCTATTTTAATTGGAGGATTTGGAAATTGACTAGTACCCCTTATACTAGGAGCCCCAGATATAGCTTTCCCCCGAATAAATAATATAAGATTTTGAATATTGCCCCCTTCTTTAACTCTTCTTCTTTCTAGTTCAATTGTAGAAAATGGGGCCGGAACTGGATGAACAGTTTATCCACCTCTTTCATCAAGAATTGCCCACGCCGGGGCATCTGTAGATCTTGCTATCTTTTCACTACATCTAGCCGGAATTTCATCCATTCTTGGAGCAGTAAATTTTATTACAACTGTAATTAATATGCGATCAAATGGTATTACACTAGATCGGATGCCTTTATTTGTTTGATCGGTAGTAATTACAGCAATTTTACTATTATTATCTCTTCCTGTTTTAGCAGGAGCGATTACAATACTTTTAACAGATCGAAATCTAAATACATCATTTTTTGATCCTGCGGGAGGGGGAGACCCTATTCTTTATCAACACTTATTT
>GDIP3633-22|Guttipelopia guttipennis|ZFMK-TIS-2596273|Germany|OP927574
AACCTTATACTTTATTTTTGGAGCATGATCAGGAATAGTTGGTACTTCCCTTAGTATTTTAATTCGCACTGAACTTGGACACCCAGGAGCATTAATTGGAGATGATCAAATCTATAATGTAATTGTTACTGCACATGCTTTTGTAATAATTTTTTTTATAGTAATGCCTATTTTAATTGGAGGATTTGGAAATTGACTAGTACCCCTTATACTAGGAGCCCCAGATATAGCTTTCCCCCGAATAAATAATATAAGATTTTGAATATTGCCCCCTTCTTTAACTCTTCTTCTTTCTAGTTCAATTGTAGAAAATGGGGCCGGAACTGGATGAACAGTTTATCCACCTCTTTCATCAAGAATTGCCCACGCCGGGGCATCTGTAGATCTTGCTATCTTTTCACTACATCTAGCCGGAATTTCATCCATTCTTGGAGCAGTAAATTTTATTACAACTGTAATTAATATGCGATCAAATGGTATTACACTAGATCGGATGCCTTTATTTGTTTGATCGGTAGTAATTACAGCAATTTTACTATTATTATCTCTTCCTGTTTTAGCAGGAGCGATTACAATACTTTTAACAGATCGAAATCTAAATACATCATTTTTTGATCCTGCGGGAGGGGGAGACCCTATTCTTTATCAACACTTATTT
>GDIP3629-22|Guttipelopia guttipennis|ZFMK-TIS-2596269|Germany|OP927613
AACCTTATACTTTATTTTTGGAGCATGATCAGGAATAGTTGGTACTTCCCTTAGTATTTTAATTCGCACTGAACTTGGACACCCAGGAGCATTAATTGGAGATGATCAAATCTATAATGTAATTGTTACTGCACATGCTTTTGTAATAATTTTTTTTATAGTAATGCCTATTTTAATTGGAGGATTTGGAAATTGACTAGTACCCCTTATACTAGGAGCCCCAGATATAGCTTTCCCCCGAATAAATAATATAAGATTTTGAATATTGCCCCCTTCTTTAACTCTTCTTCTTTCTAGTTCAATTGTAGAAAATGGGGCCGGAACTGGATGAACAGTTTATCCACCTCTTTCATCAAGAATTGCCCACGCCGGGGCATCTGTAGATCTTGCTATCTTTTCACTACATCTAGCCGGAATTTCATCCATTCTTGGAGCAGTAAATTTTATTACAACTGTAATTAATATGCGATCAAATGGTATTACACTAGATCGGATGCCTTTATTTGTTTGATCGGTAGTAATTACAGCAATTTTACTATTATTATCTCTTCCTGTTTTAGCAGGAGCGATTACAATACTTTTAACAGATCGAAATCTAAATACATCATTTTTTGATCCTGCGGGAGGGGGAGACCCTATTCTTTATCAACACTTATTT
>GDIP3615-22|Guttipelopia guttipennis|ZFMK-TIS-2596255|Germany|OP927547
AACCTTATACTTTATTTTTGGAGCATGATCAGGAATAGTTGGTACTTCCCTTAGTATTTTAATTCGCACTGAACTTGGACACCCAGGAGCATTAATTGGAGATGATCAAATCTATAATGTAATTGTTACTGCACATGCTTTTGTAATAATTTTTTTTATAGTAATGCCTATTTTAATTGGAGGATTTGGAAATTGACTAGTACCCCTTATACTAGGAGCCCCAGATATAGCTTTCCCCCGAATAAATAATATAAGATTTTGAATATTGCCCCCTTCTTTAACTCTTCTTCTTTCTAGTTCAATTGTAGAAAATGGGGCCGGAACTGGATGAACAGTTTATCCACCTCTTTCATCAAGAATTGCCCACGCCGGGGCATCTGTAGATCTTGCTATCTTTTCACTACATCTAGCCGGAATTTCATCCATTCTTGGAGCAGTAAATTTTATTACAACTGTAATTAATATGCGATCAAATGGTATTACACTAGATCGGATGCCTTTATTTGTTTGATCGGTAGTAATTACAGCAATTTTACTATTATTATCTCTTCCTGTTTTAGCAGGAGCGATTACAATACTTTTAACAGATCGAAATCTAAATACATCATTTTTTGATCCTGCGGGAGGGGGAGACCCTATTCTTTATCAACACTTATTT
>GDIP3599-22|Guttipelopia guttipennis|ZFMK-TIS-2596237|Germany|OP927415
AACCTTATACTTTATTTTTGGAGCATGATCAGGAATAGTTGGTACTTCCCTTAGTATTTTAATTCGCACTGAACTTGGACACCCAGGAGCATTAATTGGAGATGATCAAATCTATAATGTAATTGTTACTGCACATGCTTTTGTAATAATTTTTTTTATAGTAATGCCTATTTTAATTGGAGGATTTGGAAATTGACTAGTACCCCTTATACTAGGAGCCCCAGATATAGCTTTCCCCCGAATAAATAATATAAGATTTTGAATATTGCCCCCTTCTTTAACTCTTCTTCTTTCTAGTTCAATTGTAGAAAATGGGGCCGGAACTGGATGAACAGTTTATCCACCTCTTTCATCAAGAATTGCCCACGCCGGGGCATCTGTAGATCTTGCTATCTTTTCACTACATCTAGCCGGAATTTCATCCATTCTTGGAGCAGTAAATTTTATTACAACTGTAATTAATATGCGATCAAATGGTATTACACTAGATCGGATGCCTTTATTTGTTTGATCGGTAGTAATTACAGCAATTTTACTATTATTATCTCTTCCTGTTTTAGCAGGAGCGATTACAATACTTTTAACAGATCGAAATCTAAATACATCATTTTTTGATCCTGCGGGAGGGGGAGACCCTATTCTTTATCAACACTTATTT
>GDIP3837-22|Guttipelopia guttipennis|ZFMK-TIS-2603359|Germany|OP927424
AACCTTATACTTTATTTTTGGAGCATGATCAGGAATAGTTGGTACTTCCCTTAGTATTTTAATTCGCACTGAACTTGGACACCCAGGAGCATTAATTGGAGATGATCAAATCTATAATGTAATTGTTACTGCACATGCTTTTGTAATAATTTTTTTTATAGTAATGCCTATTTTAATTGGAGGATTTGGAAATTGACTAGTACCCCTTATACTAGGAGCCCCAGATATAGCTTTCCCCCGAATAAATAATATAAGATTTTGAATATTGCCCCCTTCTTTAACTCTTCTTCTTTCTAGTTCAATTGTAGAAAATGGGGCCGGAACTGGATGAACAGTTTATCCACCTCTTTCATCAAGAATTGCCCACGCCGGGGCATCTGTAGATCTTGCTATCTTTTCACTACATCTAGCCGGAATTTCATCCATTCTTGGAGCAGTAAATTTTATTACAACTGTAATTAATATGCGATCAAATGGTATTACACTAGATCGGATGCCTTTATTTGTTTGATCGGTAGTAATTACAGCAATTTTACTATTATTATCTCTTCCTGTTTTAGCAGGAGCGATTACAATACTTTTAACAGATCGAAATCTAAATACATCATTTTTTGATCCTGCGGGAGGGGGAGACCCTATTCTTTATCAACACTTATTT
>GDIP3836-22|Guttipelopia guttipennis|ZFMK-TIS-2603358|Germany|OP927674
AACCTTATACTTTATTTTTGGAGCATGATCAGGAATAGTTGGTACTTCCCTTAGTATTTTAATTCGCACTGAACTTGGACACCCAGGAGCATTAATTGGAGATGATCAAATCTATAATGTAATTGTTACTGCACATGCTTTTGTAATAATTTTTTTTATAGTAATGCCTATTTTAATTGGAGGATTTGGAAATTGACTAGTACCCCTTATACTAGGAGCCCCAGATATAGCTTTCCCCCGAATAAATAATATAAGATTTTGAATATTGCCCCCTTCTTTAACTCTTCTTCTTTCTAGTTCAATTGTAGAAAATGGGGCCGGAACTGGATGAACAGTTTATCCACCTCTTTCATCAAGAATTGCCCACGCCGGGGCATCTGTAGATCTTGCTATCTTTTCACTACATCTAGCCGGAATTTCATCCATTCTTGGAGCAGTAAATTTTATTACAACTGTAATTAATATGCGATCAAATGGTATTACACTAGATCGGATGCCTTTATTTGTTTGATCGGTAGTAATTACAGCAATTTTACTATTATTATCTCTTCCTGTTTTAGCAGGAGCGATTACAATACTTTTAACAGATCGAAATCTAAATACATCATTTTTTGATCCTGCGGGAGGGGGAGACCCTATTCTTTATCAACACTTATTT
>GDIP3759-22|Guttipelopia guttipennis|ZFMK-TIS-2596508|Germany|OP927622
AACCTTATACTTTATTTTTGGAGCATGATCAGGAATAGTTGGTACTTCCCTTAGTATTTTAATTCGCACTGAACTTGGACACCCAGGAGCATTAATTGGAGATGATCAAATCTATAATGTAATTGTTACTGCACATGCTTTTGTAATAATTTTTTTTATAGTAATGCCTATTTTAATTGGAGGATTTGGAAATTGACTAGTACCCCTTATACTAGGAGCCCCAGATATAGCTTTCCCCCGAATAAATAATATAAGATTTTGAATATTGCCCCCTTCTTTAACTCTTCTTCTTTCTAGTTCAATTGTAGAAAATGGGGCCGGAACTGGATGAACAGTTTATCCACCTCTTTCATCAAGAATTGCCCACGCCGGGGCATCTGTAGATCTTGCTATCTTTTCACTACATCTAGCCGGAATTTCATCCATTCTTGGAGCAGTAAATTTTATTACAACTGTAATTAATATGCGATCAAATGGTATTACACTAGATCGGATGCCTTTATTTGTTTGATCGGTAGTAATTACAGCAATTTTACTATTATTATCTCTTCCTGTTTTAGCAGGAGCGATTACAATACTTTTAACAGATCGAAATCTAAATACATCATTTTTTGATCCTGCGGGAGGGGGAGACCCTATTCTTTATCAACACTTATTT
>GDIP3737-22|Guttipelopia guttipennis|ZFMK-TIS-2596485|Germany|OP927416
AACCTTATACTTTATTTTTGGAGCATGATCAGGAATAGTTGGTACTTCCCTTAGTATTTTAATTCGCACTGAACTTGGACACCCAGGAGCATTAATTGGAGATGATCAAATCTATAATGTAATTGTTACTGCACATGCTTTTGTAATAATTTTTTTTATAGTAATGCCTATTTTAATTGGAGGATTTGGAAATTGACTAGTACCCCTTATACTAGGAGCCCCAGATATAGCTTTCCCCCGAATAAATAATATAAGATTTTGAATATTGCCCCCTTCTTTAACTCTTCTTCTTTCTAGTTCAATTGTAGAAAATGGGGCCGGAACTGGATGAACAGTTTATCCACCTCTTTCATCAAGAATTGCCCACGCCGGGGCATCTGTAGATCTTGCTATCTTTTCACTACATCTAGCCGGAATTTCATCCATTCTTGGAGCAGTAAATTTTATTACAACTGTAATTAATATGCGATCAAATGGTATTACACTAGATCGGATGCCTTTATTTGTTTGATCGGTAGTAATTACAGCAATTTTACTATTATTATCTCTTCCTGTTTTAGCAGGAGCGATTACAATACTTTTAACAGATCGAAATCTAAATACATCATTTTTTGATCCTGCGGGAGGGGGAGACCCTATTCTTTATCAACACTTATTT
>GDIP3642-22|Ablabesmyia phatta|ZFMK-TIS-2596283|Germany|OP927624
AACCTTATATTTTATTTTTGGAGCCTGATCTGGAATAGTGGGTACTTCCCTTAGTATCCTTATTCGAACTGAATTAGGTCACCCAGGAGCCTTAATTGGAGACGATCAAATTTATAATGTAATTGTAACTGCACATGCTTTTGTTATAATTTTTTTTATAGTTATACCTATTTTAATTGGTGGATTTGGAAATTGACTAGTACCCCTTATACTAGGAGCCCCAGATATAGCTTTTCCACGAATAAATAATATAAGATTTTGACTATTGCCTCCTTCATTAACTCTATTATTATCTAGTTCTATTGTTGAAAACGGGGCAGGAACAGGTTGAACTGTTTACCCCCCCTTAGCTTCTGGGATTGCCCATGCTGGGGCTTCTGTCGATTTAGCTATTTTTTCACTACACTTAGCAGGAATCTCTTCTATTTTAGGAGCTGTTAATTTCATTACAACAGTAATTAATATACGATCTACCGGAATTACTTTAGATCGTATGCCGCTATTTGTATGATCAGTTGTAATTACTGCTGTTCTTTTATTATTATCTTTACCTGTATTAGCAGGAGCTATCACTATACTTTTAACAGATCGAAACTTAAATACTTCATTTTTTGACCCTGCGGGAGGGGGAGACCCGATTTTATACCAACATTTATTT
>GDIP3569-22|Ablabesmyia phatta|ZFMK-TIS-2570487|Germany|OP927440
AACCTTATATTTTATTTTTGGAGCCTGATCTGGAATAGTGGGTACTTCCCTTAGTATCCTTATTCGAACTGAATTAGGTCACCCAGGAGCCTTAATTGGAGACGATCAAATTTATAATGTAATTGTAACTGCACATGCTTTTGTTATAATTTTTTTTATAGTTATACCTATTTTAATTGGTGGATTTGGAAATTGACTAGTACCCCTTATACTAGGAGCCCCAGATATAGCTTTTCCACGAATAAATAATATAAGATTTTGACTATTGCCTCCTTCATTAACTCTATTATTATCTAGTTCTATTGTTGAAAACGGGGCAGGAACAGGTTGAACTGTTTACCCCCCCTTAGCTTCTGGGATTGCCCATGCTGGGGCTTCTGTCGATTTAGCTATTTTTTCACTACACTTAGCAGGAATCTCTTCTATTTTAGGAGCTGTTAATTTCATTACAACAGTAATTAATATACGATCTACCGGAATTACTTTAGATCGTATGCCGCTATTTGTATGATCAGTTGTAATTACTGCTGTTCTTTTATTATTATCTTTACCTGTATTAGCAGGAGCTATCACTATACTTTTAACAGATCGAAACTTAAATACTTCATTTTTTGACCCTGCGGGAGGGGGAGACCCGATTTTATACCAACATTTATTT
>GDIP3701-22|Smittia stercoraria|ZFMK-TIS-2596447|Germany|OP927511
AACTTTATATTTTATTTTTGGGGCTTGATCAGGGATAGTGGGGACTTCATTAAGAATCCTTATTCGAGCTGAATTAGGCCATGCCGGCTCATTAATTGGAGATGATCAAATTTATAATGTAATTGTTACTGCTCATGCTTTTGTAATAATCTTTTTTATAGTTATACCAATTTTAATTGGAGGGTTTGGAAATTGACTTGTCCCTTTAATATTGGGAGCTCCTGATATGGCTTTTCCTCGAATAAATAATATAAGATTTTGACTGCTACCCCCGTCACTAACTTTATTATTATCTAGCTCAATCGTAGAAAATGGCGCTGGAACAGGTTGAACAGTGTACCCCCCACTTTCTTCTGGAATTGCTCATGCAGGAGCTTCGGTTGATTTAGCTATTTTTTCTTTACATCTTGCAGGTATCTCTTCTATTCTTGGGGCTGTAAATTTTATTACAACTGTAATTAATATACGGTCGGAAGGAATCACTTTTGATCGGATACCTTTATTTGTTTGATCTGTTATTATTACAGCTATTTTACTTTTATTATCTCTGCCAGTTTTAGCGGGAGCTATTACAATACTTTTAACAGATCGAAATCTTAACACTTCATTTTTTGACCCTGCTGGAGGAGGAGATCCTATTTTATACCAACATTTATTC
>GDIP3698-22|Smittia aterrima|ZFMK-TIS-2596444|Germany|OP927467
AACTTTATATTTTATTTTTGGGGCTTGATCAGGAATAGTGGGAACTTCATTAAGAATTCTTATTCGAGCTGAATTAGGCCATGCTGGTTCATTAATTGGAGATGATCAAATTTATAATGTAATTGTTACTGCCCATGCTTTTGTAATAATTTTTTTTATGGTTATACCAATTTTAATTGGGGGATTTGGAAATTGACTTGTCCCTTTAATATTGGGGGCCCCTGATATAGCTTTTCCTCGAATAAATAATATAAGATTTTGACTGCTACCCCCGTCACTAACTTTATTATTATCTAGCTCAATCGTAGAAAATGGGGCTGGAACAGGTTGAACAGTGTACCCCCCACTTTCTTCTGGAATTGCCCATGCAGGAGCCTCGGTTGATTTAGCTATTTTTTCTTTACATCTTGCAGGTATCTCTTCTATTCTTGGGGCTGTAAATTTTATTACAACTGTAATTAATATACGGTCGGAAGGAATTACTTTTGACCGGATACCTCTATTTGTTTGATCTGTTATTATTACAGCTATTTTACTTTTATTATCTCTTCCAGTTTTAGCAGGAGCTATTACAATACTCTTAACAGATCGAAATCTTAATACTTCATTTTTTGACCCTGCTGGGGGAGGGGATCCTATTTTATATCAGCATTTATTC
>GDIP3818-22|Smittia aterrima|ZFMK-TIS-2602594|Germany|OP927561
AACTTTATATTTTATTTTTGGGGCTTGATCAGGAATAGTGGGAACTTCATTAAGAATTCTTATTCGAGCTGAATTAGGCCATGCTGGTTCATTAATTGGAGATGATCAAATTTATAATGTAATTGTTACTGCCCATGCTTTTGTAATAATTTTTTTTATGGTTATACCAATTTTAATTGGGGGATTTGGAAATTGACTTGTCCCTTTAATATTGGGGGCCCCTGATATAGCTTTTCCTCGAATAAATAATATAAGATTTTGACTGCTACCCCCGTCACTAACTTTATTATTATCTAGCTCAATCGTAGAAAATGGGGCTGGAACAGGTTGAACAGTGTACCCCCCACTTTCTTCTGGAATTGCCCATGCAGGAGCCTCGGTTGATTTAGCTATTTTTTCTTTACATCTTGCAGGTATCTCTTCTATTCTTGGGGCTGTAAATTTTATTACAACTGTAATTAATATACGGTCGGAAGGAATCACTTTTGACCGGATACCTCTATTTGTTTGATCTGTTATTATTACAGCTATTTTACTTTTATTATCTCTTCCAGTTTTAGCAGGAGCTATTACAATACTCTTAACAGATCGAAATCTTAATACTTCATTTTTTGACCCTGCTGGGGGAGGGGATCCTATTTTATATCAGCATTTATTC
>GDIP3758-22|Paraphaenocladius impensus|ZFMK-TIS-2596507|Germany|OP927534
AACTTTATATTTCATTTTTGGAGCCTGATCAGGAATAGTAGGTACTTCCCTTAGTATCTTAATTCGTGCTGAACTAGGCCATGCAGGATCTTTAATTGGCGATGACCAAATTTATAATGTTATTGTTACTGCCCATGCTTTTGTAATAATTTTTTTTATAGTTATACCTATTTTAATTGGCGGATTTGGAAACTGATTAGTTCCTTTAATATTAGGGGCTCCCGATATAGCTTTTCCTCGAATAAATAATATAAGATTTTGATTATTACCCCCTTCTTTAACCCTTCTTTTATCAAGTTCAATTGTTGAAAATGGAGCTGGAACAGGTTGAACTGTTTACCCCCCACTTTCATCTGGAATTGCTCATGCAGGGGGGTCCGTTGATTTAGCTATTTTTTCTTTACATTTAGCAGGTATTTCTTCAATTTTAGGAGCAGTAAATTTTATTACAACAGTAATTAATATGCGTTCAAATGGAATTACTTTAGATCGAATACCTTTATTTGTGTGATCAGTTGTTATTACTGCAATTTTACTCTTACTTTCTTTACCTGTATTAGCAGGAGCCATCACTATACTACTTACAGATCGTAATCTAAATACTTCTTTTTTTGACCCCGCCGGAGGAGGTGACCCTATTTTATACCAACACTTATTT
>GDIP3757-22|Paraphaenocladius impensus|ZFMK-TIS-2596506|Germany|OP927649
AACTTTATATTTCATTTTTGGAGCCTGATCAGGAATAGTAGGTACTTCCCTTAGTATCTTAATTCGTGCTGAACTAGGCCATGCAGGATCTTTAATTGGCGATGACCAAATTTATAATGTTATTGTTACTGCCCATGCTTTTGTAATAATTTTTTTTATAGTTATGCCTATTTTAATTGGCGGATTCGGAAACTGATTAGTTCCTTTAATATTAGGGGCTCCCGATATAGCTTTTCCTCGAATAAATAATATAAGATTTTGATTATTACCCCCTTCTTTAACCCTTCTTTTATCAAGTTCAATTGTTGAAAATGGAGCTGGAACAGGTTGAACTGTTTACCCCCCACTTTCATCTGGAATTGCTCATGCAGGGGGGTCCGTTGATTTAGCTATTTTTTCTTTACATTTAGCAGGTATTTCTTCAATTTTAGGAGCAGTAAATTTTATTACAACAGTAATTAATATACGTTCAAATGGAATTACTTTAGATCGAATACCTTTATTTGTGTGATCAGTTGTTATTACTGCAATTTTACTCTTACTTTCTTTACCTGTATTAGCAGGAGCCATCACCATACTACTTACAGATCGTAATCTAAATACTTCTTTTTTTGACCCCGCCGGAGGAGGTGACCCTATTTTATACCAACACTTATTT
>GDIP3826-22|Smittia edwardsi|ZFMK-TIS-2603348|Germany|OP927411
AACTTTATATTTTATTTTGGGAGCTTGATCAGGAATAGTAGGTACATCCCTAAGAATTTTAATTCGTGCTGAATTAGGTCATGCAGGTTCTTTAATTGGAGATGATCAAATTTATAACGTTATTGTTACAGCTCATGCTTTTGTAATAATTTTTTTTATAGTAATACCAATTTTAATTGGAGGATTCGGAAATTGACTAGTCCCTTTAATATTAGGGGCTCCTGACATAGCCTTTCCTCGAATAAATAATATAAGATTTTGATTGTTGCCCCCATCACTAACTTTATTATTATCTAGATCAATTGTTGAAAATGGAGCAGGAACAGGATGAACAGTTTACCCCCCTCTTTCTTCCGGAATCGCTCATGCAGGGGCATCTGTAGATTTAGCAATTTTTTCTTTACATTTAGCCGGTATTTCATCAATTTTAGGGGCAGTAAATTTTATTACAACAGTTATTAATATACGTTCAAATGGCATTACTTTTGATCGAATACCTTTATTTGTTTGATCTGTTGTTATTACTGCTATTTTATTATTATTATCATTACCAGTTTTAGCCGGAGCCATTACTATACTTCTAACAGATCGAAATCTAAATACTTCATTTTTTGACCCTGCTGGAGGGGGAGATCCTATTATATACCAACATTTATTT
>GDIP3824-22|Smittia edwardsi|ZFMK-TIS-2603346|Germany|OP927663
AACTTTATATTTTATTTTTGGAGCTTGATCAGGAATAGTAGGTACATCCCTAAGAATTTTAATTCGTGCTGAATTAGGTCATGCAGGTTCTTTAATTGGAGATGATCAAATTTATAACGTTATTGTTACAGCTCATGCTTTTGTAATAATTTTTTTTATAGTAATACCAATTTTAATTGGGGGATTCGGAAATTGACTAGTCCCTTTAATATTAGGGGCTCCTGACATAGCCTTTCCTCGAATAAATAATATAAGATTTTGATTGTTGCCCCCGTCACTAACTTTATTATTATCTAGATCAATTGTTGAAAATGGGGCAGGAACAGGATGAACAGTTTACCCCCCTCTTTCTTCCGGAATCGCTCATGCAGGGGCATCTGTAGATTTAGCAATTTTTTCTTTACATTTAGCCGGTATTTCATCAATTTTAGGGGCAGTAAATTTTATTACAACAGTTATTAATATACGTTCAAATGGCATTACTTTTGATCGAATACCTTTATTTGTTTGATCTGTTGTTATTACTGCTATTTTATTATTATTATCATTACCAGTTTTAGCCGGAGCCATTACTATACTTCTAACAGATCGAAATCTAAATACTTCATTTTTTGACCCTGCTGGAGGGGGAGATCCTATTTTATACCAACATTTATTT
>GDIP3644-22|Nanocladius dichromus|ZFMK-TIS-2596285|Germany|OP927599
AACCTTATATTTTATTTTCGGAGCATGGTCAGGAATAGTAGGTACTTCCTTAAGAATCTTAATTCGAGCGGAACTTGGCCATGCTGGATCATTAATTGGAGATGATCAAATTTATAATGTTATTGTTACAGCACATGCATTTGTAATAATTTTTTTTATAGTTATACCTATTTTAATTGGAGGGTTTGGAAATTGACTAGTTCCTTTAATATTAGGTGCCCCCGACATAGCTTTCCCCCGAATAAATAATATAAGTTTTTGATTGCTGCCCCCTTCATTAACTTTATTACTATCAAGCTCTATTGTGGAAAATGGGGCAGGAACAGGATGAACAGTTTATCCTCCCTTATCTTCAGGTATTGCACATGCCGGAGGATCTGTTGATTTAGCTATTTTTTCATTACATTTAGCAGGAATTTCTTCAATTTTAGGAGCCGTAAATTTTATCACAACAGTAATTAATATACGATCAGCAGGTATTACTCTAGATCGAATACCTTTATTTGTATGATCTGTTGTAATTACGGCTATTTTACTATTACTTTCTTTACCTGTTTTAGCTGGAGCTATTACTATACTTTTAACAGACCGGAATTTAAATACATCATTCTTTGATCCAGCAGGAGGAGGAGACCCTATTTTATACCAACACTTATTT
>GDIP3632-22|Ablabesmyia monilis|ZFMK-TIS-2596272|Germany|OP927670
AACTTTATATTTTATTTTTGGAGCCTGATCAGGAATAGTAGGTACTTCCCTTAGTATTTTAATTCGAGCTGAATTAGGCCATCCAGGAGCTTTAATTGGTGATGATCAAATTTATAATGTAATTGTCACAGCTCACGCTTTTGTTATAATTTTCTTTATAGTAATGCCTATTTTAATTGGTGGGTTTGGAAATTGACTAGTCCCTCTTATACTAGGAGCCCCAGATATAGCTTTCCCCCGAATAAATAATATAAGATTTTGACTATTACCCCCTTCTTTAACTTTATTATTATCAAGCTCTATTGTAGAAAACGGAGCAGGAACTGGATGAACTGTTTATCCTCCTCTAGCTTCTGGCATTGCTCATGCCGGGGCTTCTGTAGATCTTGCAATTTTTTCTTTACATTTAGCCGGAATTTCCTCAATTTTAGGAGCTGTAAATTTTATTACTACAGTTATTAATATGCGATCAACAGGAATTACATTAGATCGAATACCATTATTTGTTTGATCAGTAGTTATTACAGCTATTTTACTTCTATTATCTTTACCTGTATTAGCTGGAGCAATCACAATACTATTAACAGATCGTAATTTAAATACCTCTTTTTTTGACCCTGCTGGAGGAGGAGATCCTATTCTTTATCAACATTTATTT
>GDIP3592-22|Ablabesmyia monilis|ZFMK-TIS-2592331|Germany|OP927533
AACTTTATATTTTATTTTTGGAGCCTGATCAGGAATAGTAGGTACTTCCCTTAGTATTTTAATTCGAGCTGAATTAGGCCATCCAGGAGCTTTAATTGGTGATGATCAAATTTATAATGTAATTGTCACAGCTCACGCTTTTGTTATAATTTTCTTTATAGTAATGCCTATTTTAATTGGTGGGTTTGGAAATTGACTAGTCCCTCTTATACTAGGAGCCCCAGATATAGCTTTCCCCCGAATAAATAATATAAGATTTTGACTATTACCCCCTTCTTTAACTTTATTATTATCAAGCTCTATTGTAGAAAACGGAGCAGGAACTGGATGAACTGTTTATCCTCCTCTAGCTTCTGGCATTGCTCATGCCGGGGCTTCTGTAGATCTTGCAATTTTTTCTTTACATTTAGCCGGAATTTCCTCAATTTTAGGAGCTGTAAATTTTATTACTACAGTTATTAATATGCGATCAACAGGAATTACATTAGATCGAATACCATTATTTGTTTGATCAGTAGTTATTACAGCTATTTTACTTCTATTATCTTTACCTGTATTAGCTGGAGCAATCACAATACTATTAACAGATCGTAATTTAAATACCTCTTTTTTTGACCCTGCTGGAGGAGGAGATCCTATTCTTTATCAACATTTATTT
>GDIP3658-22|Orthocladius oblidens|ZFMK-TIS-2596300|Germany|OP927402
AACTCTTTACTTTATTTTTGGAGCTTGAGCTGGAATAGTAGGTACTTCTCTAAGAATTTTAATTCGAGCTGAATTAGGCCATGCTGGCTCTTTAATTGGAGATGATCAAATTTATAATGTTATTGTTACTGCACACGCTTTTGTAATAATTTTTTTTATAGTTATACCTATTTTAATTGGAGGATTTGGTAACTGATTAGTACCTCTAATATTAGGAGCCCCAGATATAGCTTTCCCTCGAATAAATAATATAAGTTTTTGATTATTACCCCCTTCATTAACTTTGTTATTATCTAGATCTATTGTGGAAAATGGAGCAGGGACAGGTTGAACTGTTTACCCCCCTCTATCTTCTGGTATTGCTCATGCCGGTGCTTCAGTTGATTTAGCTATTTTTTCATTACATTTAGCTGGAATTTCATCAATTTTAGGGGCAGTTAACTTTATTACAACGGTAATTAATATACGATCAAATGGTATTACTTTAGACCGAATGCCTTTATTTGTTTGATCAGTTATCATTACCGCTATTTTATTACTATTATCTTTACCGGTTTTAGCTGGAGCTATTACAATATTATTAACTGACCGAAATTTAAACACATCATTTTTTGACCCCGCGGGAGGGGGAGACCCTATTTTGTATCAACACTTATTC
>GDIP3835-22|Orthocladius oblidens|ZFMK-TIS-2603357|Germany|OP927569
AACTCTTTACTTTATTTTTTGTGCTTGAGCTGGAATAGTAGGTACTTCTCTAAGAATTTTAATTCGAGCTGAATTAGGCCATGCTGGCTCTTTAATTGGAGATGATCAAATTTATAATGTTATTGTTACTGCACACGCTTTTGTAATAATTTTTTTTATAGTTATACCTATTTTAATTGGAGGATTTGGTAACTGATTAGTACCTCTAATATTAGGAGCCCCAGATATAGCTTTCCCTCGAATAAATAATATAAGTTTTTGATTATTACCCCCTTCATTAACTTTGTTATTATCTAGATCTATTGTGGAAAATGGAGCAGGGACAGGTTGAACTGTTTACCCCCCTCTATCTTCTGGTATTGCTCATGCCGGTGCTTCAGTTGATTTAGCTATTTTTTCATTACATTTAGCTGGAATTTCATCAATTTTAGGGGCAGTTAACTTTATTACAACGGTAATTAATATACGATCAAATGGTATTACTTTAGACCGAATGCCTTTATTTGTTTGATCAGTTATCATTACCGCTATTTTATTACTATTATCTTTACCGGTTTTAGCTGGAGCTATTACAATATTATTAACTGACCGAAATTTAAACACATCATTTTTTGACCCCGCGGGAGGGGGAGACCCTATTTTGTATCAACACTTATTC
>GDIP3617-22|Smittia terrestris|ZFMK-TIS-2596257|Germany|OP927472
TACCCTTTATTTTATTTTTGTGGCTTGATCAGGTATAGTTGGAACTTCCTTAAGAATTTTAATTCGAGCAGAATTAGGACACGCAGGTTCATTAATTGGTGATGATCAAATTTATAATGTAATTGTTACAGCTCATGCTTTTGTAATAATTTTTTTTATAGTAATACCAATTTTAATTGGAGGATTTGGAAATTGATTAGTTCCCCTTATACTTGGGGCACCTGATATAGCTTTTCCTCGAATAAATAATATAAGATTTTGATTATTACCCCCTTCTTTAACTTTATTATTATCTAGATCTATTGTTGAAAATGGGGCAGGAACAGGATGAACTGTTTATCCTCCTCTTTCTTCAGGAATTGCTCATGCAGGATCATCTGTTGATTTAGCAATTTTTTCTTTACATTTAGCAGGAATCTCTTCTATTTTAGGAGCAGTAAATTTTATTACTACCGTAATTAATATACGATCTGAGGGAATTACTTTAGACCGAATACCTTTATTTGTTTGATCTGTTGTAATTACTGCTATTCTTCTTCTTCTATCTTTACCTGTATTAGCGGGAGCAATTACAATACTATTAACAGATCGAAATTTAAATACTTCTTTCTTTGATCCAGCAGGAGGAGGGGACCCAATTCTTTATCAACATTTATTT
>GDIP3738-22|Smittia terrestris|ZFMK-TIS-2596486|Germany|OP927437
TACCCTTTATTTTATTTTTGGGGCTTGATCAGGTATAGTTGGAACTTCCTTAAGAATTTTAATTCGAGCAGAATTAGGACACGCAGGTTCATTAATTGGTGATGATCAAATTTATAATGTAATTGTTACAGCTCATGCTTTTGTAATAATTTTTTTTATAGTAATACCAATTTTAATTGGAGGATTTGGAAATTGATTAGTTCCCCTTATACTTGGGGCACCTGATATAGCTTTTCCTCGAATAAATAATATAAGATTTTGATTATTACCCCCTTCTTTAACTTTATTATTATCTAGATCTATTGTTGAAAATGGGGCAGGAACAGGATGAACTGTTTATCCTCCTCTTTCTTCAGGAATTGCTCATGCAGGATCATCTGTTGATTTAGCAATTTTTTCTTTACATTTAGCAGGAATCTCTTCTATTTTAGGAGCAGTAAATTTTATTACTACCGTAATTAATATACGATCTGAGGGAATTACTTTAGACCGAATACCTTTATTTGTTTGATCTGTTGTAATTACTGCTATTCTTCTTCTTCTATCTTTACCTGTATTAGCGGGAGCAATTACAATACTATTAACAGATCGAAATTTAAATACTTCTTTCTTTGATCCAGCAGGAGGAGGGGACCCAATTCTTTATCAACATTTATTT
>GDIP3639-22|Cricotopus tricinctus|ZFMK-TIS-2596280|Germany|OP927595
AACATTATATTTTATTTTCGGAGCTTGATCAGGAATAGTAGGTACTTCTCTAAGAATCTTAATTCGAGCTGAATTAGGTCATGCAGGTTCATTAATTGGTGATGACCAAATTTATAATGTTATTGTTACAGCTCATGCTTTTGTAATAATTTTTTTCATGGTTATACCTATTTTAATTGGAGGATTTGGAAACTGATTAGTTCCTTTAATACTAGGAGCTCCTGACATAGCTTTCCCTCGAATAAATAATATAAGTTTTTGATTATTACCTCCTTCTCTTACCTTACTTCTTTCAAGTTCAATTGTTGAAAACGGAGCTGGGACAGGGTGAACTGTTTATCCTCCTCTTTCTTCAGGAATTGCTCACGCCGGAGCTTCTGTTGATTTAGCCATCTTTTCACTTCATTTAGCTGGTATTTCTAGTATTTTAGGAGCAGTAAATTTTATTACTACTGTAATTAATATACGGTCAGAAGGAATTACTTTAGATCGAATACCTTTATTTGTTTGATCAGTAATTATTACTGCAATTCTATTGTTACTATCTTTACCTGTTTTAGCAGGAGCTATTACTATATTATTAACGGATCGAAATTTAAACACTTCATTCTTTGATCCTGCTGGAGGAGGAGACCCAATCTTATACCAACATTTATTT
>GDIP3650-22|Cricotopus sylvestris|ZFMK-TIS-2596291|Germany|OP927615
AACATTATATTTTATTTTCGGGGCTTGATCAGGGATAGTAGGAACTTCCTTAAGAATCTTAATTCGAGCTGAATTAGGTCATGCCGGATCATTAATTGGAGATGATCAAATTTATAATGTTATTGTTACAGCTCATGCTTTTGTAATAATTTTTTTCATAGTTATACCTATTTTAATTGGGGGATTTGGAAACTGATTAGTTCCCTTAATGTTAGGAGCTCCTGATATAGCTTTCCCTCGAATAAATAATATAAGTTTTTGGTTATTACCTCCTTCTCTTACCTTACTACTTTCAAGTTCAATCGTTGAAAACGGGGCTGGAACAGGATGAACTGTTTATCCTCCTCTTTCTTCAGGAATCGCGCATGCCGGAGCTTCTGTTGATTTAGCTATTTTTTCACTTCATTTAGCCGGTATTTCCAGTATTTTAGGGGCAGTAAATTTTATTACTACTGTAATTAATATACGATCAGAAGGGATTACTTTAGACCGAATACCTTTATTTGTTTGATCAGTAATTATTACCGCAATTCTATTGTTATTATCTTTACCTGTTTTAGCAGGAGCTATTACTATATTATTAACTGATCGAAATTTAAACACTTCATTCTTTGATCCTGCTGGAGGGGGAGACCCGATTTTATACCAACATTTATTT
>GDIP3641-22|Cricotopus sylvestris|ZFMK-TIS-2596282|Germany|OP927606
AACATTATATTTTATTTTCGGGGCTTGATCAGGGATAGTAGGAACTTCCTTAAGAATCTTAATTCGAGCTGAATTAGGTCATGCCGGATCATTAATTGGAGATGATCAAATTTATAATGTTATTGTTACAGCTCATGCTTTTGTAATAATTTTTTTCATAGTTATACCTATTTTAATTGGGGGATTTGGAAACTGATTAGTTCCCTTAATGTTAGGAGCTCCTGATATAGCTTTCCCTCGAATAAATAATATAAGTTTTTGGTTATTACCTCCTTCTCTTACCTTACTACTTTCAAGTTCAATCGTTGAAAACGGGGCTGGAACAGGATGAACTGTTTATCCTCCTCTTTCTTCAGGAATCGCGCATGCCGGAGCTTCTGTTGATTTAGCTATTTTTTCACTTCATTTAGCCGGTATTTCCAGTATTTTAGGGGCAGTAAATTTTATTACTACTGTAATTAATATACGATCAGAAGGGATTACTTTAGACCGAATACCTTTATTTGTTTGATCAGTAATTATTACCGCAATTCTATTGTTATTATCTTTACCTGTTTTAGCAGGAGCTATTACTATATTATTAACTGATCGAAATTTAAACACTTCATTCTTTGATCCTGCTGGAGGGGGAGACCCGATTTTATACCAACATTTATTT
>GDIP3591-22|Cricotopus|ZFMK-TIS-2587093|Germany|OP927459
AACATTATATTTTATTTTCGGGGCTTGATCAGGGATAGTAGGAACTTCCTTAAGAATCTTAATTCGAGCTGAATTAGGTCATGCCGGATCATTAATTGGAGATGATCAAATTTATAATGTTATTGTTACAGCTCATGCTTTTGTAATAATTTTTTTCATAGTTATACCTATTTTAATTGGGGGATTTGGAAACTGATTAGTTCCCTTAATGTTAGGAGCTCCTGATATAGCTTTCCCTCGAATAAATAATATAAGTTTTTGGTTATTACCTCCTTCTCTTACCTTACTACTTTCAAGTTCAATCGTTGAAAACGGGGCTGGAACAGGATGAACTGTTTATCCTCCTCTTTCTTCAGGAATCGCGCATGCCGGAGCTTCTGTTGATTTAGCTATTTTTTCACTTCATTTAGCCGGTATTTCCAGTATTTTAGGGGCAGTAAATTTTATTACTACTGTAATTAATATACGATCAGAAGGGATTACTTTAGACCGAATACCTTTATTTGTTTGATCAGTAATTATTACCGCAATTCTATTGTTATTATCTTTACCTGTTTTAGCAGGAGCTATTACTATATTATTAACTGATCGAAATTTAAACACTTCATTCTTTGATCCTGCTGGAGGGGGAGACCCGATTTTATACCAACATTTATTT
>GDIP3590-22|Cricotopus sylvestris|ZFMK-TIS-2587092|Germany|OP927395
AACATTATATTTTATTTTCGGGGCTTGATCAGGGATAGTAGGAACTTCCTTAAGAATCTTAATTCGAGCTGAATTAGGTCATGCCGGATCATTAATTGGAGATGATCAAATTTATAATGTTATTGTTACAGCTCATGCTTTTGTAATAATTTTTTTCATAGTTATACCTATTTTAATTGGGGGATTTGGAAACTGATTAGTTCCCTTAATGTTAGGAGCTCCTGATATAGCTTTCCCTCGAATAAATAATATAAGTTTTTGGTTATTACCTCCTTCTCTTACCTTACTACTTTCAAGTTCAATCGTTGAAAACGGGGCTGGAACAGGATGAACTGTTTATCCTCCTCTTTCTTCAGGAATCGCGCATGCCGGAGCTTCTGTTGATTTAGCTATTTTTTCACTTCATTTAGCCGGTATTTCCAGTATTTTAGGGGCAGTAAATTTTATTACTACTGTAATTAATATACGATCAGAAGGGATTACTTTAGACCGAATACCTTTATTTGTTTGATCAGTAATTATTACCGCAATTCTATTGTTATTATCTTTACCTGTTTTAGCAGGAGCTATTACTATATTATTAACTGATCGAAATTTAAACACTTCATTCTTTGATCCTGCTGGAGGGGGAGACCCGATTTTATACCAACATTTATTT
>GDIP3781-22|Cricotopus sylvestris|ZFMK-TIS-2599939|Germany|OP927558
AACATTATATTTTATTTTCGGGGCTTGATCAGGGATAGTAGGAACTTCCTTAAGAATCTTAATTCGAGCTGAATTAGGTCATGCCGGATCATTAATTGGAGATGATCAAATTTATAATGTTATTGTTACAGCTCATGCTTTTGTAATAATTTTTTTCATAGTTATACCTATTTTAATTGGGGGATTTGGAAACTGATTAGTTCCCTTAATGTTAGGAGCTCCTGATATAGCTTTCCCTCGAATAAATAATATAAGTTTTTGGTTATTACCTCCTTCTCTTACCTTACTACTTTCAAGTTCAATCGTTGAAAACGGGGCTGGAACAGGATGAACTGTTTATCCTCCTCTTTCTTCAGGAATCGCGCATGCCGGAGCTTCTGTTGATTTAGCTATTTTTTCACTTCATTTAGCCGGTATTTCCAGTATTTTAGGGGCAGTAAATTTTATTACTACTGTAATTAATATACGATCAGAAGGGATTACTTTAGACCGAATACCTTTATTTGTTTGATCAGTAATTATTACCGCAATTCTATTGTTATTATCTTTACCTGTTTTAGCAGGAGCTATTACTATATTATTAACTGATCGAAATTTAAACACTTCATTCTTTGATCCTGCTGGAGGGGGAGACCCGATTTTATACCAACATTTATTT
>GDIP3749-22|Cricotopus sylvestris|ZFMK-TIS-2596498|Germany|OP927647
AACATTATATTTTATTTTCGGGGCTTGATCAGGGATAGTAGGAACTTCCTTAAGAATCTTAATTCGAGCTGAATTAGGTCATGCCGGATCATTAATTGGAGATGATCAAATTTATAATGTTATTGTTACAGCTCATGCTTTTGTAATAATTTTTTTCATAGTTATACCTATTTTAATTGGGGGATTTGGAAACTGATTAGTTCCCTTAATGTTAGGAGCTCCTGATATAGCTTTCCCTCGAATAAATAATATAAGTTTTTGGTTATTACCTCCTTCTCTTACCTTACTACTTTCAAGTTCAATCGTTGAAAACGGGGCTGGAACAGGATGAACTGTTTATCCTCCTCTTTCTTCAGGAATCGCGCATGCCGGAGCTTCTGTTGATTTAGCTATTTTTTCACTTCATTTAGCCGGTATTTCCAGTATTTTAGGGGCAGTAAATTTTATTACTACTGTAATTAATATACGATCAGAAGGGATTACTTTAGACCGAATACCTTTATTTGTTTGATCAGTAATTATTACCGCAATTCTATTGTTATTATCTTTACCTGTTTTAGCAGGAGCTATTACTATATTATTAACTGATCGAAATTTAAACACTTCATTCTTTGATCCTGCTGGAGGGGGAGACCCGATTTTATACCAACATTTATTT
>GDIP3745-22|Cricotopus sylvestris|ZFMK-TIS-2596494|Germany|OP927548
AACATTATATTTTATTTTCGGGGCTTGATCAGGGATAGTAGGAACTTCCTTAAGAATCTTAATTCGAGCTGAATTAGGTCATGCCGGATCATTAATTGGAGATGATCAAATTTATAATGTTATTGTTACAGCTCATGCTTTTGTAATAATTTTTTTCATAGTTATACCTATTTTAATTGGGGGATTTGGAAACTGATTAGTTCCCTTAATGTTAGGAGCTCCTGATATAGCTTTCCCTCGAATAAATAATATAAGTTTTTGGTTATTACCTCCTTCTCTTACCTTACTACTTTCAAGTTCAATCGTTGAAAACGGGGCTGGAACAGGATGAACTGTTTATCCTCCTCTTTCTTCAGGAATCGCGCATGCCGGAGCTTCTGTTGATTTAGCTATTTTTTCACTTCATTTAGCCGGTATTTCCAGTATTTTAGGGGCAGTAAATTTTATTACTACTGTAATTAATATACGATCAGAAGGGATTACTTTAGACCGAATACCTTTATTTGTTTGATCAGTAATTATTACCGCAATTCTATTGTTATTATCTTTACCTGTTTTAGCAGGAGCTATTACTATATTATTAACTGATCGAAATTTAAACACTTCATTCTTTGATCCTGCTGGAGGGGGAGACCCGATTTTATACCAACATTTATTT
>GDIP3750-22|Cricotopus sylvestris|ZFMK-TIS-2596499|Germany|OP927404
AACATTATATTTTATTTTCGGGGCTTGATCAGGGATAGTAGGAACTTCCTTAAGAATCTTAATTCGAGCTGAATTAGGTCATGCCGGATCATTAATTGGAGATGATCAAATTTATAATGTTATTGTTACAGCTCATGCTTTTGTAATAATTTTTTTCATAGTTATACCTATTTTAATTGGGGGATTTGGAAACTGATTAGTTCCCTTAATGTTAGGAGCTCCTGATATAGCTTTCCCTCGAATAAATAATATAAGTTTTTGGTTATTACCTCCTTCTCTTACCTTACTACTTTCAAGTTCAATCGTTGAAAACGGGGCTGGAACAGGATGAACTGTTTATCCCCCTCTTTCTTCAGGAATCGCGCATGCCGGAGCTTCTGTTGATTTAGCTATTTTTTCACTTCATTTAGCCGGTATTTCCAGTATTTTAGGGGCAGTAAATTTTATTACTACTGTAATTAATATACGATCAGAAGGGATTACTTTAGACCGAATACCTTTATTTGTTTGATCAGTAATTATTACCGCAATTCTATTGTTATTATCTTTACCTGTTTTAGCAGGAGCTATTACTATATTATTAACTGATCGAAATTTAAACACTTCATTCTTTGATCCTGCTGGAGGGGGAGACCCGATTTTATACCAACATTTATTT
>GDIP3747-22|Cricotopus sylvestris|ZFMK-TIS-2596496|Germany|OP927632
AACATTATATTTTATTTTCGGGGCTTGATCAGGGATAGTAGGAACTTCCTTAAGAATCTTAATTCGAGCTGAATTAGGTCATGCCGGATCATTAATTGGAGATGATCAAATTTATAATGTTATTGTTACAGCTCATGCTTTTGTAATAATTTTTTTCATAGTTATACCTATTTTAATTGGGGGATTTGGAAACTGATTAGTTCCCTTAATGTTAGGAGCTCCTGATATAGCTTTCCCTCGAATAAATAATATAAGTTTTTGGTTATTACCCCCTTCTCTTACCTTACTACTTTCAAGTTCAATCGTTGAAAACGGGGCTGGAACAGGATGAACTGTTTATCCTCCTCTTTCTTCAGGAATCGCGCATGCCGGAGCTTCTGTTGATTTAGCTATTTTTTCACTTCATTTAGCCGGTATTTCTAGTATTTTAGGGGCAGTAAATTTTATTACTACTGTAATTAATATACGATCAGAGGGGATTACTTTAGACCGAATACCTTTATTTGTTTGATCAGTAATTATTACTGCAATTCTATTGTTATTATCTTTACCTGTTTTAGCAGGAGCTATTACTATATTATTAACTGATCGAAATTTAAACACTTCATTCTTTGATCCTGCTGGAGGGGGAGACCCAATTTTATACCAACATTTATTT
>GDIP3589-22|Cricotopus sylvestris|ZFMK-TIS-2587091|Germany|OP927502
AACATTATATTTTATTTTCGGGGCTTGATCAGGGATAGTAGGAACTTCCTTAAGAATCTTAATTCGAGCTGAATTAGGTCATGCCGGATCATTAATTGGAGATGATCAAATTTATAATGTTATTGTTACAGCTCATGCTTTTGTAATAATTTTTTTCATAGTTATACCTATTTTAATTGGGGGATTTGGGAACTGATTAGTTCCCTTAATGTTAGGGGCTCCTGATATAGCTTTCCCTCGAATAAATAATATAAGTTTTTGGTTATTACCCCCTTCTCTTACCTTACTACTTTCAAGTTCAATCGTTGAAAACGGGGCTGGAACAGGATGAACTGTTTATCCTCCTCTTTCTTCAGGAATCGCGCATGCCGGAGCTTCTGTTGATTTAGCTATTTTTTCACTTCATTTAGCCGGTATTTCCAGTATTTTAGGGGCAGTAAATTTTATTACTACTGTAATTAATATACGATCAGAGGGGATTACTTTAGACCGAATACCTTTATTTGTTTGATCAGTAATTATTACTGCAATTCTATTGTTATTATCTTTACCTGTTTTAGCAGGAGCTATTACTATATTATTAACTGATCGAAATTTAAACACTTCATTCTTTGATCCTGCTGGAGGGGGAGACCCGATTTTATACCAACATTTATTT
>GDIP3748-22|Cricotopus sylvestris|ZFMK-TIS-2596497|Germany|OP927620
AACATTATATTTTATTTTCGGGGCTTGATCAGGGATAGTAGGAACTTCCTTAAGAATCTTAATTCGAGCTGAATTAGGTCATGCCGGATCATTAATTGGAGATGATCAAATTTATAATGTTATTGTTACAGCTCATGCTTTTGTAATAATTTTTTTCATAGTTATACCTATTTTAATTGGGGGATTTGGGAACTGATTAGTTCCCTTAATGTTAGGGGCTCCTGATATAGCTTTCCCTCGAATAAATAATATAAGTTTTTGGTTATTACCCCCTTCTCTTACCTTACTACTTTCAAGTTCAATCGTTGAAAACGGGGCTGGAACAGGATGAACTGTTTATCCTCCTCTTTCTTCAGGAATCGCGCATGCCGGAGCTTCTGTTGATTTAGCTATTTTTTCACTTCATTTAGCCGGTATTTCCAGTATTTTAGGGGCAGTAAATTTTATTACTACTGTAATTAATATACGATCAGAGGGGATTACTTTAGACCGAATACCTTTATTTGTTTGATCAGTAATTATTACTGCAATTCTATTGTTATTATCTTTACCTGTTTTAGCAGGAGCTATTACTATATTATTAACTGATCGAAATTTAAACACTTCATTCTTTGATCCTGCTGGAGGGGGAGACCCGATTTTATACCAACATTTATTT
>GDIP3751-22|Cricotopus sylvestris|ZFMK-TIS-2596500|Germany|OP927513
AACATTATATTTTATTTTCGGGGCTTGATCAGGGATAGTAGGAACTTCCTTAAGAATCTTAATTCGAGCTGAATTAGGTCATGCCGGATCATTAATTGGAGATGATCAAATTTATAATGTTATTGTTACAGCTCATGCTTTTGTAATAATTTTTTTCATAGTTATACCTATTTTAATTGGGGGATTTGGAAACTGATTAGTTCCCTTAATGTTAGGGGCTCCTGATATAGCTTTCCCTCGAATAAATAATATAAGTTTTTGGTTATTACCCCCTTCTCTTACCTTACTACTTTCAAGTTCAATCGTTGAAAACGGGGCTGGAACAGGATGAACTGTTTATCCTCCTCTTTCTTCAGGAATCGCGCATGCCGGAGCTTCTGTTGATTTAGCTATTTTTTCACTTCATTTAGCCGGTATTTCCAGTATTTTAGGGGCAGTAAATTTTATTACTACTGTAATTAATATACGATCAGAGGGGATTACTTTAGACCGAATACCTTTATTTGTTTGATCAGTAATTATTACTGCAATTCTATTGTTATTATCTTTACCTGTTTTAGCAGGAGCTATTACTATATTATTAACTGATCGAAATTTAAACACTTCATTCTTTGATCCTGCTGGAGGGGGAGACCCGATTTTATACCAACATTTATTT
>GDIP3593-22|Acricotopus lucens|ZFMK-TIS-2592332|Germany|OP927675
AACTTTATATTTTATTTTTGGAGCCTGATCAGGTATAGTAGGAACTTCTTTAAGAATTCTTATTCGAGCTGAATTAGGTCATGCCGGTTCCCTAATTGGTGATGATCAAATTTATAATGTAATTGTTACAGCTCATGCTTTTGTAATAATTTTCTTCATAGTTATACCTATTTTAATTGGGGGGTTTGGAAATTGATTAGTACCTCTAATATTAGGGGCTCCTGATATAGCTTTCCCTCGAATAAATAATATAAGTTTTTGATTATTACCACCATCCCTTACATTACTTTTATCAAGCTCAATTGTGGAAAACGGAGCGGGTACAGGTTGAACTGTGTATCCTCCTCTTTCTTCTGGGATTGCTCATGCTGGTGCTTCAGTTGATCTAGCTATTTTTTCTTTACATTTAGCAGGTATTTCTTCTATTTTAGGAGCTGTAAATTTTATTACAACTGTTATTAATATACGATCAGAAGGGATTACTTTAGACCGAATACCTTTATTTGTTTGATCAGTAGTAATTACTGCTGTTTTATTACTTTTATCCTTACCTGTGTTAGCGGGGGCTATTACTATATTATTAACAGATCGAAATTTAAATACCTCATTCTTTGATCCTGCTGGTGGAGGAGATCCTATTCTTTACCAACATTTATTC
>GDIP3587-22|Cricotopus|ZFMK-TIS-2587089|Germany|OP927405
AACTTTATATTTTATTTTTGGAGCCTGATCAGGTATAGTAGGAACTTCTTTAAGAATTCTTATTCGAGCTGAATTAGGTCATGCCGGTTCCCTAATTGGTGATGATCAAATTTATAATGTAATTGTTACAGCTCATGCTTTTGTAATAATTTTCTTCATAGTTATACCTATTTTAATTGGGGGGTTTGGAAATTGATTAGTACCTCTAATATTAGGGGCTCCTGATATAGCTTTCCCTCGAATAAATAATATAAGTTTTTGATTATTACCACCATCCCTTACATTACTTTTATCAAGCTCAATTGTGGAAAACGGAGCAGGTACAGGTTGAACTGTGTATCCTCCTCTTTCTTCTGGGATTGCTCATGCTGGTGCTTCAGTTGATCTAGCTATTTTTTCTTTACATTTAGCAGGTATTTCTTCTATTTTAGGAGCTGTAAATTTTATTACAACTGTTATTAATATACGATCAGAAGGGATTACTTTAGACCGAATACCTTTATTTGTTTGATCAGTAGTAATTACTGCTGTTTTATTACTTTTATCCTTACCTGTGTTAGCAGGGGCTATTACTATATTATTAACAGATCGAAATTTAAATACCTCATTCTTTGATCCTGCTGGTGGAGGAGATCCTATTCTTTACCAACATTTATTC
>GDIP3584-22|Cricotopus|ZFMK-TIS-2587086|Germany|OP927626
AACTTTATATTTTATTTTTGGAGCCTGATCAGGTATAGTAGGAACTTCTTTAAGAATTCTTATTCGAGCTGAATTAGGTCATGCCGGTTCCCTAATTGGTGATGATCAAATTTATAATGTAATTGTTACAGCTCATGCTTTTGTAATAATTTTCTTCATAGTTATACCTATTTTAATTGGGGGGTTTGGAAATTGATTAGTACCTCTAATATTAGGGGCTCCTGATATAGCTTTCCCTCGAATAAATAATATAAGTTTTTGATTATTACCACCATCCCTTACATTACTTTTATCAAGCTCAATTGTGGAAAACGGAGCAGGTACAGGTTGAACTGTGTATCCTCCTCTTTCTTCTGGGATTGCTCATGCTGGTGCTTCAGTTGATCTAGCTATTTTTTCTTTACATTTAGCAGGTATTTCTTCTATTTTAGGAGCTGTAAATTTTATTACAACTGTTATTAATATACGATCAGAAGGGATTACTTTAGACCGAATACCTTTATTTGTTTGATCAGTAGTAATTACTGCTGTTTTATTACTTTTATCCTTACCTGTGTTAGCAGGGGCTATTACTATATTATTAACAGATCGAAATTTAAATACCTCATTCTTTGATCCTGCTGGTGGAGGAGATCCTATTCTTTACCAACATTTATTC
>GDIP3588-22|Cricotopus bicinctus|ZFMK-TIS-2587090|Germany|OP927539
AACTTTATATTTTATTTTTGGAGCTTGATCAGGAATAGTAGGAACTTCTTTAAGAATTCTTATTCGAGCTGAATTAGGACACGCTGGTTCATTAATTGGTGATGATCAAATTTATAATGTAATTGTTACAGCCCATGCTTTTGTAATAATTTTTTTCATAGTTATACCTATTTTAATTGGAGGATTTGGAAATTGATTAGTGCCTCTAATACTTGGAGCACCTGATATAGCCTTCCCTCGAATAAATAATATAAGTTTTTGATTATTACCTCCTTCACTTACTTTATTATTATCAAGCTCAATTGTGGAAAACGGGGCAGGTACAGGTTGAACTGTTTACCCTCCTCTTTCTTCTGGAATTGCTCATGCTGGGGCTTCAGTTGATTTAGCAATCTTTTCTTTACATTTAGCAGGTATTTCCTCTATTTTAGGAGCTGTAAATTTTATTACAACTGTGATTAATATGCGGTCAGAAGGAATTACTCTAGATCGAATACCTTTATTTGTATGATCAGTAGTGATTACTGCTGTTTTATTACTTTTATCATTACCTGTATTAGCAGGAGCTATTACTATATTATTAACAGATCGAAATTTAAATACTTCGTTCTTTGATCCTGCTGGTGGAGGAGATCCAATTCTTTACCAACATTTATTT
>GDIP3695-22|Paratanytarsus laetipes|ZFMK-TIS-2596439|Germany|OP927545
AACTTTATATTTTATTTTTGGAGCTTGATCAGGAATAGTAGGAACTTCTTTAAGAATTCTTATTCGAGCTGAATTAGGACATGCTGGTTCATTAATTGGTGATGATCAAATTTATAATGTAATTGTTACAGCCCATGCTTTTGTAATAATTTTTTTCATAGTTATACCTATTTTAATTGGAGGATTTGGAAATTGATTAGTGCCTCTAATACTTGGAGCACCTGATATAGCCTTCCCTCGAATAAATAATATAAGTTTTTGATTATTACCTCCTTCACTTACTTTATTATTATCAAGCTCAATTGTGGAAAACGGGGCAGGTACAGGTTGAACTGTTTACCCTCCTCTTTCTTCTGGAATTGCTCATGCTGGAGCTTCAGTTGATTTAGCAATCTTTTCTTTACATTTAGCAGGTATTTCCTCTATTTTAGGAGCTGTAAATTTTATTACAACTGTAATTAATATGCGGTCAGAAGGAATTACTCTAGATCGAATACCTTTATTTGTATGATCAGTAGTAATTACTGCTGTTTTATTACTTTTATCATTACCTGTATTAGCAGGAGCTATTACTATATTATTAACAGATCGAAATTTAAATACTTCGTTCTTTGATCCTGCTGGTGGAGGAGACCCAATTCTTTACCAACATTTATTT
>GDIP3651-22|Cricotopus bicinctus|ZFMK-TIS-2596292|Germany|OP927651
AACTTTATATTTTATTTTTGGAGCTTGATCAGGAATAGTAGGAACTTCTTTAAGAATTCTTATTCGAGCTGAATTAGGACACGCTGGTTCATTAATTGGTGATGATCAAATTTATAATGTAATTGTTACAGCCCATGCTTTTGTAATAATTTTTTTCATAGTTATACCTATTTTAATTGGAGGATTTGGAAATTGATTAGTGCCTCTAATACTTGGAGCACCTGATATAGCCTTCCCTCGAATAAATAATATAAGTTTTTGATTATTACCTCCTTCACTTACTTTATTATTATCAAGCTCAATTGTGGAAAACGGGGCAGGTACAGGTTGAACTGTTTACCCTCCTCTTTCTTCTGGAATTGCTCATGCTGGAGCTTCAGTTGATTTAGCAATCTTTTCTTTACATTTGGCAGGTATTTCCTCTATTTTAGGGGCTGTAAATTTTATTACAACTGTAATTAATATGCGGTCAGAAGGAATTACTCTAGATCGAATACCTTTATTTGTATGATCAGTAGTAATTACTGCTGTTTTATTACTTTTATCATTACCTGTATTAGCAGGAGCTATTACTATGTTATTAACAGATCGAAATTTAAATACTTCGTTCTTTGATCCTGCTGGTGGAGGAGACCCAATTCTTTACCAACATTTATTT
>GDIP3586-22|Cricotopus bicinctus|ZFMK-TIS-2587088|Germany|OP927419
AACTTTATATTTTATTTTTGGAGCTTGATCAGGAATAGTAGGAACTTCTTTAAGAATTCTTATTCGAGCTGAATTAGGACACGCTGGTTCATTAATTGGTGATGATCAAATTTATAATGTAATTGTTACAGCCCATGCTTTTGTAATAATTTTTTTCATAGTTATACCTATTTTAATTGGAGGATTTGGAAATTGATTAGTGCCTCTAATACTTGGAGCACCTGATATAGCCTTCCCTCGAATAAATAATATAAGTTTTTGATTATTACCTCCTTCACTTACTTTATTATTATCAAGCTCAATTGTGGAAAACGGGGCAGGTACAGGTTGAACTGTTTACCCTCCTCTTTCTTCTGGAATTGCTCATGCTGGAGCTTCAGTTGATTTAGCAATCTTTTCTTTACATTTAGCAGGTATTTCCTCTATTTTAGGAGCTGTAAATTTTATTACAACTGTAATTAATATACGGTCAGAAGGAATTACTCTAGATCGAATACCTTTATTTGTATGATCAGTAGTAATTACTGCTGTTTTATTACTTTTATCATTACCTGTATTAGCAGGAGCTATTACTATGTTATTAACAGATCGAAATTTAAATACTTCGTTCTTTGATCCTGCTGGTGGAGGAGATCCAATTCTTTACCAACATTTATTT
>GDIP3585-22|Cricotopus bicinctus|ZFMK-TIS-2587087|Germany|OP927611
AACTTTATATTTTATTTTTGGAGCTTGATCAGGAATAGTAGGAACTTCTTTAAGAATTCTTATTCGAGCTGAATTAGGACACGCTGGTTCATTAATTGGTGATGATCAAATTTATAATGTAATTGTTACAGCCCATGCTTTTGTAATAATTTTTTTCATAGTTATACCTATTTTAATTGGAGGATTTGGAAATTGATTAGTGCCTCTAATACTTGGAGCACCTGATATAGCCTTCCCTCGAATAAATAATATAAGTTTTTGATTATTACCTCCTTCACTTACTTTATTATTATCAAGCTCAATTGTGGAAAACGGAGCAGGTACAGGTTGAACTGTTTACCCTCCTCTTTCTTCTGGAATTGCTCATGCTGGAGCTTCAGTTGATTTAGCAATCTTTTCTTTACATTTAGCAGGTATTTCCTCTATTTTAGGAGCTGTAAATTTTATTACAACTGTAATTAATATGCGGTCAGAAGGAATTACTCTAGATCGAATACCTTTATTTGTATGATCAGTAGTGATTACTGCTGTTTTATTACTTTTATCATTACCTGTATTAGCAGGAGCTATTACTATGTTATTAACAGATCGAAATTTAAATACTTCGTTCTTTGATCCTGCTGGTGGAGGAGACCCAATTCTTTACCAACATTTATTT
>GDIP3690-22|Cricotopus intersectus|ZFMK-TIS-2596433|Germany|OP927618
AACTCTATATTTTATTTTTGGAGCTTGATCTGGAATAGTTGGTACCTCTTTAAGAATTTTAATTCGAGCTGAACTGGGCCATGCAGGGTCATTAATTGGAGACGATCAAATTTATAATGTAATTGTTACAGCTCATGCTTTTGTTATAATTTTTTTTATAGTAATACCAATTTTAATTGGTGGATTTGGGAATTGACTAGTACCCTTAATACTAGGAGCCCCCGATATAGCCTTCCCTCGAATGAATAATATGAGATTTTGGTTATTACCCCCTTCGTTAACTTTATTATTATCAAGCTCAATTGTAGAAAACGGAGCTGGAACTGGATGAACAGTTTATCCTCCTTTATCTTCAGGAATTGCCCATGCAGGTGCATCTGTTGATTTAGCTATTTTTTCTTTACATTTAGCAGGAATTTCTAGTATTTTAGGAGCTGTAAATTTTATTACAACAGTAATTAATATACGATCTGAAGGAATTACTTTAGATCGAATACCCTTGTTTGTTTGATCTGTTATTATTACAGCTATTTTATTACTTCTATCATTACCAGTATTAGCCGGAGCTATTACTATACTATTAACCGATCGAAATTTAAATACCTCTTTTTTTGACCCTGCTGGAGGAGGAGATCCTATTTTATACCAACATTTATTT
>GDIP3643-22|Smittia terrestris|ZFMK-TIS-2596284|Germany|OP927504
AACTTTATATTTCATTTTTGGTGCTTGATCTGGAATAATTGGAACTTCTTTAAGAATTTTAATTCGAGCTGAGTTAGGACATGCTGGCTCATTGATTGGAGATGACCAAATTTATAACGTAATTGTTACAGCCCATGCTTTTGTTATAATTTTTTTTATAGTTATACCAATTTTAATTGGAGGATTTGGAAACTGATTAGTTCCTTTAATATTAGGCGCCCCAGATATAGCTTTCCCCCGAATAAATAATATAAGTTTTTGATTATTACCCCCATCATTAACTTTATTGTTATCTAGTTCAATTGTTGAAAATGGAGCAGGAACAGGATGAACCGTATATCCCCCATTATCATCAGGTATTGCTCATGCAGGAGCTTCTGTTGATTTAGCTATTTTTTCCTTACATTTAGCAGGTATTTCTTCAATTTTAGGAGCTGTTAATTTTATTACTACTGTAATTAATATGCGATCTGAAGGTATTACTTTTGATCGAATACCTTTATTTGTCTGATCAGTAATTATTACAGCTATTTTATTACTTTTATCTTTACCTGTATTAGCAGGAGCTATTACAATACTTTTAACAGATCGAAATTTAAATACTTCTTTTTTTGATCCTGCAGGAGGAGGAGACCCAATTTTATACCAACATTTATTT
>GDIP3825-22|Smittia terrestris|ZFMK-TIS-2603347|Germany|OP927635
AACTTTATATTTCATTTTTGGTGCTTGATCTGGAATAATTGGAACTTCTTTAAGAATTTTAATTCGAGCTGAGTTAGGACATGCTGGCTCATTGATTGGAGATGACCAAATTTATAACGTAATTGTTACAGCCCATGCTTTTGTTATAATTTTTTTTATAGTTATACCAATTTTAATTGGAGGATTTGGAAACTGATTAGTTCCTTTAATATTAGGCGCCCCAGATATAGCTTTCCCCCGAATAAATAATATAAGTTTTTGATTATTACCCCCATCATTAACTTTATTGTTATCTAGTTCAATTGTTGAAAATGGAGCAGGAACAGGATGAACCGTATATCCCCCATTATCATCAGGTATTGCTCATGCAGGAGCTTCTGTTGATTTAGCTATTTTTTCCTTACATTTAGCAGGTATTTCTTCAATTTTAGGAGCTGTTAATTTTATTACTACTGTAATTAATATGCGATCTGAAGGTATTACTTTTGATCGAATACCTTTATTTGTCTGATCAGTAATTATTACAGCTATTTTATTACTTTTATCTTTACCTGTATTAGCAGGAGCTATTACAATACTTTTAACAGATCGAAATTTAAATACTTCTTTTTTTGATCCTGCAGGAGGAGGAGACCCAATTTTATACCAACATTTATTT
>GDIP3827-22|Smittia terrestris|ZFMK-TIS-2603349|Germany|OP927468
AACTTTATATTTCATTTTTGGTGCTCGATCCGGAATAATTGGAACTTCTTTAAGAATTTTAATTCGAGCTGAGTTAGGACATGCTGGCTCATTGATTGGAGATGACCAAATTTATAACGTAATTGTTACAGCCCATGCTTTTGTTATAATTTTTTTTATAGTTATACCAATTTTAATTGGAGGATTTGGAAACTGATTAGTTCCTTTAATATTAGGCGCCCCAGATATAGCTTTCCCCCGAATAAATAATATAAGTTTTTGATTATTACCCCCATCATTAACTTTATTGTTATCTAGTTCAATTGTTGAAAATGGAGCAGGAACAGGATGAACTGTATATCCCCCATTATCATCAGGTATTGCTCATGCAGGGGCTTCTGTTGATTTAGCTATTTTTTCCTTACATTTAGCAGGTATTTCTTCAATTTTAGGAGCTGTTAATTTTATTACTACTGTAATTAATATACGATCTGAAGGTATTACTTTTGATCGAATACCTTTATTTGTCTGATCAGTAATTATTACAGCTATTTTATTACTTTTATCTTTACCTGTATTAGCAGGAGCTATTACAATACTTTTAACAGATCGAAATTTAAATACTTCTTTTTTTGATCCTGCAGGAGGAGGAGACCCAATTTTATACCAACATTTATTT
>GDIP3828-22|Smittia terrestris|ZFMK-TIS-2603350|Germany|OP927469
TAGTTTTTATTTCATGGTGCGTGCTTGATCTCGAATAATAGGARCTTCTTTAAGAATTTTAATTCGAGCTGAATTAGGACATGCTGGCTCATTGATTGGAGATGACCAAATTTATAACGTAATTGTTACAGCTCATGCTTTTGTTATAATTTTTTTTATAGTTATACCAATTTTAATTGGAGGATTTGGAAACTGATTAGTTCCTTTAATATTAGGCGCCCCAGATATAGCTTTCCCCCGAATAAATAATATAAGTTTTTGATTATTACCCCCATCATTAACTTTATTATTATCTAGTTCAATTGTTGAAAATGGGGCAGGAACAGGATGAACAGTATACCCCCCATTATCATCAGGTATTGCTCATGCAGGAGCTTCTGTTGATTTAGCTATTTTTTCCTTACATTTAGCAGGTATTTCTTCAATTTTAGGAGCTGTTAATTTTATTACTACTGTAATTAATATACGATCTGAAGGTATTACTTTTGATCGAATACCTTTATTTGTTTGATCAGTAATTATTACAGCTATTTTATTACTTTTATCTTTACCTGTATTAGCAGGAGCTATTACAATACTTTTAACAGATCGAAATTTAAATACTTCTTTTTTTGATCCTGCAGGAGGAGGAGATCCAATTTTATATCAACATTTATT-
>GDIP3630-22|Smittia terrestris|ZFMK-TIS-2596270|Germany|OP927512
AACTTTATATTTCATTTTTGGTGCTTGATCTGGAATAATTGGAACTTCTTTAAGAATTTTAATTCGAGCTGAATTAGGACATGCTGGCTCATTGATTGGAGATGACCAAATTTATAACGTAATTGTTACAGCTCATGCTTTTGTTATAATTTTTTTTATAGTTATACCAATTTTAATTGGAGGATTTGGAAACTGATTAGTTCCTTTAATATTAGGCGCCCCAGACATAGCTTTCCCCCGAATAAATAATATAAGTTTTTGATTATTACCCCCATCATTAACTTTATTATTATCTAGTTCAATTGTTGAAAATGGGGCAGGAACAGGATGAACAGTATACCCCCCATTATCATCAGGTATTACTCATGCAGGAGCTTCTGTTGATTTAGCTATTTTTTCCTTACATTTAGCAGGTATTTCTTCAATTTTAGGAGCTGTTAATTTTATTACTACTGTAATTAATATACGATCTGAAGGTATTACTTTTGATCGAATACCTTTATTTGTTTGATCAGTAATTATTACAGCTATTTTATTACTTTTATCTTTACCTGTATTAGCAGGAGCTATTACAATACTTTTAACAGATCGAAATTTAAATACTTCTTTTTTTGATCCTGCAGGAGGAGGAGATCCAATTTTATATCAACATTTATTT
>GDIP3744-22|Smittia terrestris|ZFMK-TIS-2596492|Germany|OP927457
AACTTTATATTTCATTTTTGGTGCTTGATCTGGAATAATTGGAACTTCTTTAAGAATTTTAATTCGAGCTGAATTAGGACATGCTGGCTCATTGATTGGAGATGACCAAATTTATAACGTAATTGTTACAGCTCATGCTTTTGTTATAATTTTTTTTATAGTTATACCAATTTTAATTGGAGGATTTGGAAACTGATTAGTTCCTTTAATATTAGGCGCCCCAGACATAGCTTTCCCCCGAATAAATAATATAAGTTTTTGATTATTACCCCCATCATTAACTTTATTATTATCTAGTTCAATTGTTGAAAATGGGGCAGGAACAGGATGAACAGTATACCCCCCATTATCATCAGGTATTGCTCATGCAGGAGCTTCTGTTGATTTAGCTATTTTTTCCTTACATTTAGCAGGTATTTCTTCAATTTTAGGAGCTGTTAATTTTATTACTACTGTAATTAATATACGATCTGAAGGTATTACTTTTGATCGAATACCTTTATTTGTTTGATCAGTAATTATTACAGCTATTTTATTACTTTTATCTTTACCTGTATTAGCAGGAGCTATTACAATACTTTTAACAGATCGAAATTTAAATACTTCTTTTTTTGATCCTGCAGGAGGAGGAGATCCAATTTTATATCAACATTTATTT
>GDIP3743-22|Smittia terrestris|ZFMK-TIS-2596491|Germany|OP927563
AACTTTATATTTCATTTTTGGTGCTTGATCTGGAATAATTGGAACTTCTTTAAGAATTTTAATTCGAGCTGAATTAGGACATGCTGGCTCATTGATTGGAGATGACCAAATTTATAACGTAATTGTTACAGCTCATGCTTTTGTTATAATTTTTTTTATAGTTATACCAATTTTAATTGGAGGATTTGGAAACTGATTAGTTCCTTTAATATTAGGCGCCCCAGACATAGCTTTCCCCCGAATAAATAATATAAGTTTTTGATTATTACCCCCATCATTAACTTTATTATTATCTAGTTCAATTGTTGAAAATGGGGCAGGAACAGGATGAACAGTATACCCCCCATTATCATCAGGTATTGCTCATGCAGGAGCTTCTGTTGATTTAGCTATTTTTTCCTTACATTTAGCAGGTATTTCTTCAATTTTAGGAGCTGTTAATTTTATTACTACTGTAATTAATATACGATCTGAAGGTATTACTTTTGATCGAATACCTTTATTTGTTTGATCAGTAATTATTACAGCTATTTTATTACTTTTATCTTTACCTGTATTAGCAGGAGCTATTACAATACTTTTAACAGATCGAAATTTAAATACTTCTTTTTTTGATCCTGCAGGAGGAGGAGATCCAATTTTATATCAACATTTATTT
>GDIP3637-22|Tanytarsus excavatus|ZFMK-TIS-2596278|Germany|OP927650
AACACTTTACTTTATTTTCGGGGCTTGATCAGGAATAGTAGGTACTTCCCTAAGAATTCTGATTCGAGCAGAACTGGGCCACCCAGGAACTTTAATTGGAGATGATCAAATTTACAATGTAATCGTCACAGCGCATGCTTTTATCATAATTTTTTTTATAGTTATACCTATCCTAATCGGGGGTTTCGGAAATTGACTTTTACCTCTTATATTAGGGGCCCCTGATATAGCTTTCCCCCGAATAAACAATATAAGTTTTTGATTATTACCCCCTTCTTTAACCTTACTTCTTTCAAGATCAATTGTAGAAAATGGAGCAGGAACCGGCTGAACTGTTTATCCCCCCCTTTCTGCTAATATTGCCCATAGAGGAGCATCCGTAGATCTTGCTATTTTTTCTTTACATTTAGCAGGAATTTCTTCAATTTTAGGCTCAGTAAATTTTATTACTACAGCTATTAATATACGAGCCAATGGAATTACTCTAGATCGAATACCTTTATTTGTCTGATCTGTAATTATTACAACAATTTTACTTCTTCTTTCTCTACCTGTATTAGCGGGAGCTATTACAATATTATTAACGGATCGAAATTTAAATACTTCCTTTTTTGACCCTGCAGGAGGAGGAGACCCAATTTTATACCAGCATCTATTT
>GDIP3561-22|Tanytarsus excavatus|ZFMK-TIS-2570479|Germany|OP927392
AACACTTTACTTTATTTTCGGGGCTTGATCAGGAATAGTAGGAACTTCCCTAAGAATTCTGATTCGAGCAGAACTGGGCCACCCAGGAACTTTAATTGGAGATGATCAAATTTATAATGTAATCGTCACAGCGCATGCTTTTATCATAATTTTTTTTATAGTTATACCTATCCTAATCGGGGGTTTCGGAAATTGACTTTTACCTCTTATATTAGGGGCCCCTGATATAGCTTTCCCCCGAATAAACAATATAAGTTTTTGATTATTACCCCCTTCTTTAACCTTACTTCTTTCAAGATCAATTGTAGAAAATGGAGCAGGAACCGGCTGAACTGTTTATCCCCCCCTTTCTGCTAATATTGCCCATAGAGGAGCATCCGTAGATCTTGCTATTTTTTCTTTACATTTAGCAGGAATTTCTTCAATTTTAGGTTCAGTAAATTTTATTACTACAGCTATTAATATACGAGCTAATGGAATCACTCTAGATCGAATACCTTTATTTGTCTGATCTGTAATTATTACAACAATTTTACTTCTTCTTTCTCTACCTGTATTAGCAGGAGCTATTACAATATTATTAACGGATCGAAATTTAAATACTTCCTTTTTTGACCCTGCAGGAGGGGGAGACCCAATTCTATACCAACATCTATTT
>GDIP3673-22|Rheotanytarsus photophilus|ZFMK-TIS-2596319|Germany|OP927485
AACTCTTTATTTTATTTTTGGTGCTTGATCAGGAATAATTGGAACCTCATTAAGAATATTAATTCGAGCCGAATTAGGACGACCAGGAACTTTTATTGGAGACGATCAAATTTATAATGTAATTGTTACTGCCCATGCATTTATTATAATTTTTTTTATAGTTATGCCAATTTTAATTGGAGGATTTGGTAATTGACTTTTACCTTTAATATTAGGGGCTCCTGATATAGCTTTTCCGCGAATAAATAATATAAGATTTTGATTACTTCCCCCTTCCCTATCCCTTCTTCTTTCTAGTTCAATTGTAGAAAATGGTGCAGGAACTGGATGAACTGTTTATCCACCTTTATCCTCAAGAATTGCCCATAGAGGGGCCTCAGTTGATCTTGCTATTTTTTCTCTTCATTTAGCAGGAATTTCTTCAATTCTAGGCTCTGTAAATTTTATTACAACTGCCATTAATATACGTTCAAGAGGAATTACCCTCGATCGAATACCTTTATTTGTTTGATCAGTAATTATTACAACTATTCTTCTTTTACTATCTTTACCAGTTTTAGCAGGAGCTATTACAATACTTTTAACAGACCGAAATTTAAATACCTCTTTTTTTGATCCTGCAGGAGGAGGGGACCCAATTTTATATCAACACTTATTT
>GDIP3560-22|Rheotanytarsus photophilus|ZFMK-TIS-2570478|Germany|OP927644
AACTCTTTATTTTATTTTTGGTGCTTGATCAGGAATAATTGGAACCTCATTAAGAATATTAATTCGAGCCGAATTAGGACGACCAGGAACTTTTATTGGAGACGATCAAATTTATAATGTAATTGTTACTGCCCATGCATTTATTATAATTTTTTTTATAGTTATGCCAATTTTAATTGGAGGATTTGGTAATTGACTTTTACCTTTAATATTAGGGGCTCCTGATATAGCTTTTCCGCGAATAAATAATATAAGATTTTGATTACTTCCCCCTTCCCTATCCCTTCTTCTTTCTAGTTCAATTGTAGAAAATGGTGCAGGAACTGGATGAACTGTTTATCCACCTTTATCCTCAAGAATTGCCCATAGAGGGGCCTCAGTTGATCTTGCTATTTTTTCTCTTCATTTAGCAGGAATTTCTTCAATTCTAGGCTCTGTAAATTTTATTACAACTGCCATTAATATACGTTCAAGAGGAATTACCCTCGATCGAATACCTTTATTTGTTTGATCAGTAATTATTACAACTATTCTTCTTTTACTATCTTTACCAGTTTTAGCAGGAGCTATTACAATACTTTTAACAGACCGAAATTTAAATACCTCTTTTTTTGATCCTGCAGGAGGAGGGGACCCAATTTTATATCAACACTTATTT
>GDIP3795-22|Rheotanytarsus photophilus|ZFMK-TIS-2602568|Germany|OP927474
AACTCTTTATTTTATTTTTGGTGCTTGATCAGGAATAATTGGAACCTCATTAAGAATATTAATTCGAGCCGAATTAGGACGACCAGGAACTTTTATTGGAGATGATCAAATTTATAATGTAATTGTAACTGCTCATGCATTTATTATAATTTTTTTTATAGTTATGCCTATTTTAATTGGAGGATTTGGAAATTGACTTTTACCTTTAATATTAGGGGCTCCTGATATAGCTTTTCCACGAATAAATAATATAAGATTTTGACTACTTCCCCCTTCCCTATCCCTTCTTCTTTCTAGTTCAATTGTAGAAAATGGTGCAGGAACTGGATGAACTGTTTATCCACCTTTATCCTCAAGAATTGCCCATAGAGGAGCCTCAGTTGATCTTGCTATTTTTTCTCTTCACTTAGCAGGAATTTCTTCAATCCTAGGCTCTGTAAATTTTATTACAACTGCCATTAATATACGTTCAAGAGGAATTACTCTCGATCGAATACCTTTATTTGTTTGATCAGTAATTATTACAACTATTCTTCTTTTACTATCTTTACCAGTTTTAGCAGGAGCTATTACAATACTTTTAACAGACCGAAATTTAAATACCTCTTTTTTTGATCCTGCAGGAGGAGGAGATCCAATTTTATACCAACACTTATTT
>GDIP3789-22|Rheotanytarsus photophilus|ZFMK-TIS-2602561|Germany|OP927519
AACTCTTTATTTTATTTTTGGTGCTTGATCAGGAATAATTGGAACCTCATTAAGAATATTAATTCGAGCCGAATTAGGACGACCAGGAACTTTTATTGGAGATGATCAAATTTATAATGTAATTGTAACTGCTCATGCATTTATTATAATTTTTTTTATAGTTATGCCTATTTTAATTGGAGGATTTGGAAATTGACTTTTACCTTTAATATTAGGGGCTCCTGATATAGCTTTTCCACGAATAAATAATATAAGATTTTGATTACTTCCCCCTTCCCTATCCCTTCTTCTTTCTAGTTCAATTGTAGAAAATGGTGCAGGAACTGGATGAACTGTTTATCCACCTTTATCCTCAAGAATTGCTCATAGAGGAGCCTCAGTTGATCTTGCTATTTTTTCTCTTCACTTAGCAGGAATTTCTTCAATCCTAGGCTCTGTAAATTTTATTACAACTGCCATTAATATACGTTCAAGAGGAATTACTCTCGATCGAATACCTTTATTTGTTTGATCAGTAATTATTACAACTATTCTTCTTTTGCTATCTTTACCAGTTTTAGCAGGAGCAATTACAATACTTTTAACAGACCGAAATTTAAATACCTCTTTTTTTGATCCTGCAGGAGGAGGGGATCCAATTTTATACCAACACTTATTT
>GDIP3678-22|Paratanytarsus laetipes|ZFMK-TIS-2596324|Germany|OP927446
AACATTATATTTTATTTTTGGAGCTTGATCAGGAATAATCGGAACTTCTCTAAGAATATTAATTCGAGCTGAATTAGGGCATCCAGGAACATTGATTGGAGATGATCAAATCTATAATGTTATTGTTACTGCTCATGCTTTTATTATAATTTTTTTTATAGTTATACCAATTTTAATTGGAGGATTTGGAAATTGACTTTTACCTTTAATGCTTGGAGCTCCAGATATGGCTTTTCCTCGAATAAATAATATAAGATTTTGACTTTTACCTCCTTCTTTAACACTCCTTCTTTCAAGAAGAATTGTAGAAAATGGGGCAGGAACTGGATGAACTGTTTATCCTCCTTTATCTTCTAGAATCGCCCATAGAGGAGCTTCAGTTGACTTAGCAATTTTTTCATTACATCTAGCAGGTATTTCTTCTATTTTAGGTTCTGTAAATTTTATTACAACAGCAATTAATATACGTTCAAATGGTATTACATTAGATCGTATACCTTTATTTGTCTGATCTGTAATTATTACAACAATTCTATTACTTCTTTCTCTTCCAGTATTAGCCGGAGCCATTACTATATTATTAACTGATCGAAATTTAAACACTTCTTTCTTTGACCCTGCTGGAGGAGGAGACCCTATTTTATACCAACATTTATTT
>GDIP3619-22|Paratanytarsus laetipes|ZFMK-TIS-2596259|Germany|OP927672
AACATTATATTTTATTTTTGGAGCTTGATCAGGAATAATCGGAACTTCTCTAAGAATATTAATTCGAGCTGAATTAGGACATCCAGGAACATTGATTGGAGATGATCAAATCTATAATGTTATTGTTACTGCTCATGCTTTTATTATAATTTTTTTTATAGTTATACCAATTTTAATTGGAGGATTTGGAAATTGACTTTTACCTTTAATGCTTGGAGCTCCAGATATGGCTTTTCCTCGAATAAATAATATAAGATTTTGACTTTTACCTCCTTCTTTAACACTCCTTCTTTCAAGAAGAATTGTAGAAAATGGAGCAGGAACTGGATGAACTGTCTATCCTCCTTTATCTTCTAGAATCGCCCATAGAGGAGCTTCAGTTGACTTAGCAATTTTTTCATTACATCTAGCAGGTATTTCTTCTATTTTAGGTTCTGTAAATTTTATTACAACAGCAATTAATATACGTTCAAATGGTATTACATTAGATCGTATACCTTTATTTGTCTGATCTGTAATTATTACAACAATTCTATTACTTCTTTCTCTTCCAGTATTAGCCGGAGCCATTACTATATTATTAACTGATCGAAATTTAAACACTTCTTTCTTTGACCCTGCTGGAGGAGGAGACCCTATTTTATACCAACATTTATTT
>GDIP3710-22|Paratanytarsus laetipes|ZFMK-TIS-2596457|Germany|OP927565
AACATTATATTTTATTTTTGGAGCTTGATCAGGAATAATCGGAACTTCTCTAAGAATATTAATTCGAGCTGAATTAGGACATCCAGGAACATTGATTGGAGATGATCAAATCTATAATGTTATTGTTACTGCTCATGCTTTTATTATAATTTTTTTTATAGTTATACCAATTTTAATTGGAGGATTTGGAAATTGACTTTTACCTTTAATGCTTGGAGCTCCAGATATGGCTTTTCCTCGAATAAATAATATAAGATTTTGACTTTTACCTCCTTCTTTAACACTCCTTCTTTCAAGAAGAATTGTAGAAAATGGAGCAGGAACTGGATGAACTGTTTATCCTCCTTTATCTTCTAGAATCGCCCATAGAGGAGCTTCAGTTGACTTAGCAATTTTTTCATTACATCTAGCAGGTATTTCTTCTATTTTAGGTTCTGTAAATTTTATTACAACAGCAATTAATATACGTTCAAATGGTATTACATTAGATCGTATACCTTTATTTGTCTGATCTGTAATTATTACAACAATTCTATTACTTCTTTCTCTTCCAGTATTAGCCGGAGCCATTACTATATTATTAACTGATCGAAATTTAAACACTTCTTTCTTTGACCCTGCTGGAGGAGGAGACCCTATTTTATACCAACATTTATTT
>GDIP3534-22|Paratanytarsus tenellulus|ZFMK-TIS-2570452|Germany|OP927652
ATCATTATATTTTATTTTCGGTGCTTGATCTGGAATAATTGGAACTTCTTTAAGTATACTTATTCGTGCAGAATTAGGTCGTCCAGGAACTTTTATCGGAGATGATCAAATTTATAATGTAATTGTTACAGCTCATGCTTTTATTATAATTTTTTTTATAGTTATACCTATTCTGATTGGAGGGTTTGGAAATTGACTTTTACCTTTGATATTAGGAGCCCCTGATATGGCTTTTCCTCGAATAAATAATATAAGTTTTTGATTATTGCCTCCTTCTTTAACCCTTCTTCTTTCAAGAAGAATTGTTGAAAATGGGGCTGGAACTGGGTGAACTGTTTATCCCCCCCTATCTTCAAGCATTGCCCACAGAGGAGCCTCAGTAGATTTAGCTATTTTTTCTCTTCATTTAGCAGGTATCTCATCAATCTTAGGATCTGTAAATTTTATTACTACAGCAATTAACATACGTTCAAATGGAATTACTTTAGATCGAATACCCTTATTTGTATGATCTGTTATTATCACAACAATTTTACTTTTACTTTCATTGCCAGTTTTAGCCGGAGCTATCACAATATTATTAACAGATCGAAATTTAAATACTTCTTTTTTTGACCCTGCTGGAGGAGGAGACCCAATTCTTTACCAACATTTATTT
>GDIP3731-22|Paratanytarsus tenellulus|ZFMK-TIS-2596479|Germany|OP927638
ATCATTATATTTTATTTTCGGTGCTTGATCTGGAATAATTGGAACTTCTTTAAGTATACTTATTCGTGCAGAATTAGGTCGTCCAGGAACTTTTATCGGAGATGATCAAATTTATAATGTAATTGTTACAGCTCATGCTTTTATTATAATTTTTTTTATAGTTATACCTATTCTGATTGGAGGATTTGGAAATTGACTTTTACCTTTGATATTAGGAGCCCCTGATATGGCTTTTCCTCGAATAAATAATATAAGTTTTTGATTATTGCCTCCTTCTTTAACCCTTCTTCTTTCAAGAAGAATTGTTGAAAATGGGGCTGGAACTGGGTGAACTGTTTATCCCCCCCTATCTTCAAGCATTGCCCACAGAGGAGCATCAGTAGATTTAGCTATTTTTTCACTTCATTTAGCAGGTATCTCATCAATCTTAGGATCTGTAAATTTTATTACTACAGCAATTAACATACGTTCAAATGGAATTACTTTAGATCGAATACCCTTATTTGTATGATCTGTTATTATCACAACAATTTTACTTTTACTTTCATTGCCAGTTTTAGCCGGAGCTATCACAATATTATTAACAGATCGAAATTTAAATACTTCTTTTTTTGACCCTGCTGGAGGAGGAGACCCAATTCTTTACCAACATTTATTT
>GDIP3692-22|Paratanytarsus grimmii|ZFMK-TIS-2596435|Germany|OP927552
TTCATTATATTTTATTTTTGGGGCATGGTCAGGAATAGTGGGAACATCTTTAAGTATATTAATTCGAGCAGAATTAGGTCATCCAGGTACTTTCATTGGAGATGATCAAATTTACAATGTAATTGTAACAGCTCATGCTTTTATTATAATTTTTTTTATAGTTATACCTATTTTAATTGGTGGATTTGGAAATTGACTTTTACCTTTAATATTAGGAGCCCCTGATATAGCTTTCCCTCGAATAAATAATATAAGATTCTGATTATTGCCCCCTTCTCTTACTTTATTACTTTCAAGAAGAATAGTAGAAAACGGAGCTGGAACTGGTTGAACTGTTTATCCTCCTCTATCATCTAGAATTGCTCATAGAGGGGCTTCTGTAGATCTTGCTATTTTTTCTTTACATCTGGCAGGAATTTCTTCAATTTTAGGGTCAGTAAATTTTATTACAACCGCAATTAATATACGCTCAAATGGTATTACCTTAGATCGTATACCATTATTTGTCTGATCTGTAATTATTACAACAATTTTACTTCTTTTATCCCTACCTGTATTAGCTGGAGCTATTACTATACTATTAACAGACCGAAATTTAAATACTTCATTTTTTGATCCTGCTGGAGGAGGAGATCCTATCCTCTATCAACACTTATTT
>GDIP3686-22|Paratanytarsus grimmii|ZFMK-TIS-2596429|Germany|OP927677
TTCATTATATTTTATTTTTGGGGCATGGTCAGGAATAGTGGGAACATCTTTAAGTATATTAATTCGAGCAGAATTAGGTCATCCAGGTACTTTCATTGGAGATGATCAAATTTACAATGTAATTGTAACAGCTCATGCTTTTATTATAATTTTTTTTATAGTTATACCTATTTTAATTGGTGGATTTGGAAATTGACTTTTACCTTTAATATTAGGAGCCCCTGATATAGCTTTCCCTCGAATAAATAATATAAGATTCTGATTATTGCCCCCTTCTCTTACTTTATTACTTTCAAGAAGAATAGTAGAAAACGGAGCTGGAACTGGTTGAACTGTTTATCCTCCTCTATCATCTAGAATTGCTCATAGAGGGGCTTCTGTAGATCTTGCTATTTTTTCTTTACATCTGGCAGGAATTTCTTCAATTTTAGGGTCAGTAAATTTTATTACAACCGCAATTAATATACGCTCAAATGGTATTACCTTAGATCGTATACCATTATTTGTCTGATCTGTAATTATTACAACAATTTTACTTCTTTTATCCCTACCTGTATTAGCTGGAGCTATTACTATACTATTAACAGACCGAAATTTAAATACTTCATTTTTTGATCCTGCTGGAGGAGGAGATCCTATCCTCTATCAACACTTATTT
>GDIP3794-22|Paratanytarsus grimmii|ZFMK-TIS-2602567|Germany|OP927518
TTCATTATATTTTATTTTTGGGGCATGGTCAGGAATAGTGGGAACATCTTTAAGTATATTAATTCGAGCAGAATTAGGTCATCCAGGTACTTTCATTGGAGATGATCAAATTTACAATGTAATTGTAACAGCTCATGCTTTTATTATAATTTTTTTTATAGTTATACCTATTTTAATTGGTGGATTTGGAAATTGACTTTTACCTTTAATATTAGGAGCCCCTGATATAGCTTTCCCTCGAATAAATAATATAAGATTCTGATTATTGCCCCCTTCTCTTACTTTATTACTTTCAAGAAGAATAGTAGAAAACGGAGCTGGAACTGGTTGAACTGTTTATCCTCCTCTATCATCTAGAATTGCTCATAGAGGGGCTTCTGTAGATCTTGCTATTTTTTCTTTACATCTGGCAGGAATTTCTTCAATTTTAGGGTCAGTAAATTTTATTACAACCGCAATTAATATACGCTCAAATGGTATTACCTTAGATCGTATACCATTATTTGTCTGATCTGTAATTATTACAACAATTTTACTTCTTTTATCCCTACCTGTATTAGCTGGAGCTATTACTATACTATTAACAGACCGAAATTTAAATACTTCATTTTTTGATCCTGCTGGAGGAGGAGATCCTATCCTCTATCAACACTTATTT
>GDIP3791-22|Paratanytarsus grimmii|ZFMK-TIS-2602563|Germany|OP927617
TTCATTATATTTTATTTTTGGGGCATGGTCAGGAATAGTGGGAACATCTTTAAGTATATTAATTCGAGCAGAATTAGGTCATCCAGGTACTTTCATTGGAGATGATCAAATTTACAATGTAATTGTAACAGCTCATGCTTTTATTATAATTTTTTTTATAGTTATACCTATTTTAATTGGTGGATTTGGAAATTGACTTTTACCTTTAATATTAGGAGCCCCTGATATAGCTTTCCCTCGAATAAATAATATAAGATTCTGATTATTGCCCCCTTCTCTTACTTTATTACTTTCAAGAAGAATAGTAGAAAACGGAGCTGGAACTGGTTGAACTGTTTATCCTCCTCTATCATCTAGAATTGCTCATAGAGGGGCTTCTGTAGATCTTGCTATTTTTTCTTTACATCTGGCAGGAATTTCTTCAATTTTAGGGTCAGTAAATTTTATTACAACCGCAATTAATATACGCTCAAATGGTATTACCTTAGATCGTATACCATTATTTGTCTGATCTGTAATTATTACAACAATTTTACTTCTTTTATCCCTACCTGTATTAGCTGGAGCTATTACTATACTATTAACAGACCGAAATTTAAATACTTCATTTTTTGATCCTGCTGGAGGAGGAGATCCTATCCTCTATCAACACTTATTT
>GDIP3666-22|Paratanytarsus inopertus|ZFMK-TIS-2596312|Germany|OP927554
TTCTTTATATTTTATTTTTGGAGCTTGATCTGGGATAGTAGGAACTTCCCTTAGAATATTAATTCGAGCAGAACTTGGACGACCTGGAACTTTTATTGGAGACGATCAAATTTATAATGTAATTGTTACAGCTCATGCTTTTATTATAATTTTTTTTATGGTTATACCTATTTTAATTGGAGGGTTTGGAAATTGATTATTACCTTTAATATTAGGAGCCCCCGATATAGCTTTTCCACGAATAAATAATATAAGATTTTGATTATTACCTCCTTCATTAACATTATTATTATCAAGAAGTATAGTAGAAAATGGAGCTGGAACAGGTTGAACAGTTTATCCTCCTCTATCTTCAAGAATTGCTCATAGTGGTGCATCTGTAGATTTAGCAATTTTTTCTTTACATCTAGCAGGAATCTCATCTATTCTTGGATCAGTAAATTTTATTACAACAGCTATTAATATACGTTCAAACGGTATTACTCTTGATCGAATACCTTTATTTGTTTGATCTGTAATTATTACTACTATTTTACTTCTTTTATCTCTCCCAGTTTTAGCTGGAGCTATTACTATATTACTAACAGATCGAAATTTAAACACTTCTTTTTTTGATCCTGCAGGAGGAGGAGATCCTATTTTATATCAACATTTATTT
>GDIP3804-22|Paratanytarsus inopertus|ZFMK-TIS-2602578|Germany|OP927476
TTCTTTATATTTTATTTTTGGAGCTTGATCTGGGATAGTAGGAACTTCCCTTAGAATATTAATTCGAGCAGAACTTGGACGACCTGGAACTTTTATTGGAGACGATCAAATTTATAATGTAATTGTTACAGCTCATGCTTTTATTATAATTTTTTTTATGGTTATACCTATTTTAATTGGAGGGTTTGGAAATTGATTATTACCTTTAATATTAGGAGCCCCCGATATAGCTTTTCCACGAATAAATAATATAAGATTTTGATTATTACCTCCTTCATTAACATTATTATTATCAAGAAGTATAGTAGAAAATGGAGCTGGAACAGGTTGAACAGTTTATCCTCCTCTATCTTCAAGAATTGCTCATAGTGGTGCATCTGTAGATTTAGCAATTTTTTCTTTACATCTAGCAGGAATCTCATCTATTCTTGGATCAGTAAATTTTATTACAACAGCTATTAATATACGTTCAAACGGTATTACTCTTGATCGAATACCTTTATTTGTTTGATCTGTAATTATTACTACTATTTTACTTCTTTTATCTCTCCCAGTTTTAGCTGGAGCTATTACTATATTACTAACAGATCGAAATTTAAACACTTCTTTTTTTGATCCTGCAGGAGGAGGAGATCCTATTTTATATCAACATTTATTT
>GDIP3803-22|Paratanytarsus inopertus|ZFMK-TIS-2602577|Germany|OP927441
TTCTTTATATTTTATTTTTGGAGCTTGATCTGGGATAGTAGGAACTTCCCTTAGAATATTAATTCGAGCAGAACTTGGACGACCTGGAACTTTTATTGGAGACGATCAAATTTATAATGTAATTGTTACAGCTCATGCTTTTATTATAATTTTTTTTATGGTTATACCTATTTTAATTGGAGGGTTTGGAAATTGATTATTACCTTTAATATTAGGAGCCCCCGATATAGCTTTTCCACGAATAAATAATATAAGATTTTGATTATTACCTCCTTCATTAACATTATTATTATCAAGAAGTATAGTAGAAAATGGAGCTGGAACAGGTTGAACAGTTTATCCTCCTCTATCTTCAAGAATTGCTCATAGTGGTGCATCTGTAGATTTAGCAATTTTTTCTTTACATCTAGCAGGAATCTCATCTATTCTTGGATCAGTAAATTTTATTACAACAGCTATTAATATACGTTCAAACGGTATTACTCTTGATCGAATACCTTTATTTGTTTGATCTGTAATTATTACTACTATTTTACTTCTTTTATCTCTCCCAGTTTTAGCTGGAGCTATTACTATATTACTAACAGATCGAAATTTAAACACTTCTTTTTTTGATCCTGCAGGAGGAGGAGATCCTATTTTATATCAACATTTATTT
>GDIP3767-22|Paratanytarsus inopertus|ZFMK-TIS-2596516|Germany|OP927399
TTCTTTATATTTTATTTTTGGAGCTTGATCTGGGATAGTAGGAACTTCCCTTAGAATATTAATTCGAGCAGAACTTGGACGACCTGGAACTTTTATTGGAGACGATCAAATTTATAATGTAATTGTTACAGCTCATGCTTTTATTATAATTTTTTTTATGGTTATACCTATTTTAATTGGAGGGTTTGGAAATTGATTATTACCTTTAATATTAGGAGCCCCCGATATAGCTTTTCCACGAATAAATAATATAAGATTTTGATTATTACCTCCTTCATTAACATTATTATTATCAAGAAGTATAGTAGAAAATGGAGCTGGAACAGGTTGAACAGTTTATCCTCCTCTATCTTCAAGAATTGCTCATAGTGGTGCATCTGTAGATTTAGCAATTTTTTCTTTACATCTAGCAGGAATCTCATCTATTCTTGGATCAGTAAATTTTATTACAACAGCTATTAATATACGTTCAAACGGTATTACTCTTGATCGAATACCTTTATTTGTTTGATCTGTAATTATTACTACTATTTTACTTCTTTTATCTCTCCCAGTTTTAGCTGGAGCTATTACTATATTACTAACAGATCGAAATTTAAACACTTCTTTTTTTGATCCTGCAGGAGGAGGAGATCCTATTTTATATCAACATTTATTT
>GDIP3716-22|Paratanytarsus inopertus|ZFMK-TIS-2596464|Germany|OP927540
TTCTTTATATTTTATTTTTGGAGCTTGATCTGGGATAGTAGGAACTTCCCTTAGAATATTAATTCGAGCAGAACTTGGACGACCTGGAACTTTTATTGGAGACGATCAAATTTATAATGTAATTGTTACAGCTCATGCTTTTATTATAATTTTTTTTATGGTTATACCTATTTTAATTGGAGGGTTTGGAAATTGATTATTACCTTTAATATTAGGAGCCCCCGATATAGCTTTTCCACGAATAAATAATATAAGATTTTGATTATTACCTCCTTCATTAACATTATTATTATCAAGAAGTATAGTAGAAAATGGAGCTGGAACAGGTTGAACAGTTTATCCTCCTCTATCTTCAAGAATTGCTCATAGTGGTGCATCTGTAGATTTAGCAATTTTTTCTTTACATCTAGCAGGAATCTCATCTATTCTTGGATCAGTAAATTTTATTACAACAGCTATTAATATACGTTCAAACGGTATTACTCTTGATCGAATACCTTTATTTGTTTGATCTGTAATTATTACTACTATTTTACTTCTTTTATCTCTCCCAGTTTTAGCTGGAGCTATTACTATGTTACTAACAGATCGAAATTTAAACACTTCTTTTTTTGATCCTGCAGGAGGAGGAGATCCTATTTTATATCAACATTTATTT
>GDIP3682-22|Paratanytarsus dissimilis|ZFMK-TIS-2596329|Germany|OP927608
TTCTTTATATTTTATTTTTGGAGCTTGATCTGGAATAGTAGGTACTTCACTTAGAATATTAATTCGAGCAGAGCTTGGACGTCCTGGAACTTTTATTGGAGATGATCAAATTTATAACGTAATTGTTACAGCACATGCTTTTATTATAATTTTTTTTATAGTTATACCTATTTTAATTGGAGGATTTGGAAATTGATTATTACCTTTAATATTGGGGGCGCCTGATATAGCATTTCCACGAATAAATAATATAAGATTTTGATTATTACCCCCTTCATTAACACTATTATTATCCAGAAGAATGGTCGAAAACGGAGCTGGAACAGGTTGAACAGTTTACCCACCATTATCTTCAAGAATTGCTCATAGAGGAGCTTCGGTTGATTTAGCAATTTTTTCTCTTCATTTAGCAGGAATTTCATCTATTCTTGGATCAGTAAATTTTATCACAACTGCTATTAATATACGATCTAATGGTATTACTTTAGATCGAATACCTCTATTTGTTTGATCAGTTATTATTACTACTATTTTACTTCTTCTCTCTCTTCCAGTTTTAGCAGGAGCTATTACTATACTACTGACAGATCGAAATTTAAACACTTCTTTTTTTGACCCTGCGGGAGGAGGAGATCCTATTTTATATCAACATTTATTT
>GDIP3601-22|Paratanytarsus dissimilis|ZFMK-TIS-2596239|Germany|OP927488
TTCTTTATATTTTATTTTTGGAGCTTGATCTGGAATAGTAGGTACTTCACTTAGAATATTAATTCGAGCAGAGCTTGGACGTCCTGGAACTTTTATTGGAGATGATCAAATTTATAACGTAATTGTTACAGCACATGCTTTTATTATAATTTTTTTTATAGTTATACCTATTTTAATTGGAGGATTTGGAAATTGATTATTACCTTTAATATTGGGGGCGCCTGATATAGCATTTCCACGAATAAATAATATAAGATTTTGATTATTACCCCCTTCATTAACACTATTATTATCCAGAAGAATGGTCGAAAACGGAGCTGGAACAGGTTGAACAGTTTACCCACCATTATCTTCAAGAATTGCTCATAGAGGAGCTTCGGTTGATTTAGCAATTTTTTCTCTTCATTTAGCAGGAATTTCATCTATTCTTGGATCAGTAAATTTTATCACAACTGCTATTAATATACGATCTAATGGTATTACTTTAGATCGAATACCTCTATTTGTTTGATCAGTTATTATTACTACTATTTTACTTCTTCTCTCTCTCCCAGTTTTAGCAGGAGCTATTACTATACTACTGACAGATCGAAATTTAAACACTTCTTTTTTTGACCCTGCGGGAGGAGGAGATCCTATTTTATATCAACATTTATTT
>GDIP3766-22|Paratanytarsus dissimilis|ZFMK-TIS-2596515|Germany|OP927646
TTCTTTATATTTTATTTTTGGAGCTTGATCTGGAATAGTAGGTACTTCACTTAGAATATTAATTCGAGCAGAGCTTGGACGTCCTGGAACTTTTATTGGAGATGATCAAATTTATAACGTAATTGTTACAGCACATGCTTTTATTATAATTTTTTTTATAGTTATACCTATTTTAATTGGAGGATTTGGAAATTGATTATTACCTTTAATATTGGGGGCGCCTGATATAGCATTTCCACGAATAAATAATATAAGATTTTGATTATTACCCCCTTCATTAACACTATTATTATCCAGAAGAATGGTCGAAAACGGAGCTGGAACAGGTTGAACAGTTTACCCACCATTATCTTCAAGAATTGCTCATAGAGGAGCTTCGGTTGATTTAGCAATTTTTTCTCTTCATTTAGCAGGAATTTCATCTATTCTTGGATCAGTAAATTTTATCACAACTGCTATTAATATACGATCTAATGGTATTACTTTAGATCGAATACCTCTATTTGTTTGATCAGTTATTATTACTACTATTTTACTTCTTCTCTCTCTCCCAGTTTTAGCAGGAGCTATTACTATACTACTGACAGATCGAAATTTAAACACTTCTTTTTTTGACCCTGCGGGAGGAGGAGATCCTATTTTATATCAACATTTATTT
>GDIP3764-22|Paratanytarsus dissimilis|ZFMK-TIS-2596513|Germany|OP927597
TTCTTTATATTTTATTTTTGGAGCTTGATCTGGAATAGTAGGTACTTCACTTAGAATATTAATTCGAGCAGAGCTTGGACGTCCTGGAACTTTTATTGGAGATGATCAAATTTATAACGTAATTGTTACAGCACATGCTTTTATTATAATTTTTTTTATAGTTATACCTATTTTAATTGGAGGATTTGGAAATTGATTATTACCTTTAATATTGGGGGCGCCTGATATAGCATTTCCACGAATAAATAATATAAGATTTTGATTATTACCCCCTTCATTAACACTATTATTATCCAGAAGAATGGTCGAAAACGGAGCTGGAACAGGTTGAACAGTTTACCCACCATTATCTTCAAGAATTGCTCATAGAGGAGCTTCGGTTGATTTAGCAATTTTTTCTCTTCATTTAGCAGGAATTTCATCTATTCTTGGATCAGTAAATTTTATCACAACTGCTATTAATATACGATCTAATGGTATTACTTTAGATCGAATACCTCTATTTGTTTGATCAGTTATTATTACTACTATTTTACTTCTTCTCTCTCTCCCAGTTTTAGCAGGAGCTATTACTATACTACTGACAGATCGAAATTTAAACACTTCTTTTTTTGACCCTGCGGGAGGAGGAGATCCTATTTTATATCAACATTTATTT
>GDIP3765-22|Paratanytarsus dissimilis|ZFMK-TIS-2596514|Germany|OP927450
TTCTTTATATTTTATTTTTGGAGCTTGATCTGGAATAGTGGGTACTTCACTTAGAATATTAATTCGAGCAGAGCTTGGACGTCCTGGAACTTTTATTGGAGATGATCAAATTTATAACGTAATTGTTACAGCACATGCTTTTATTATAATTTTTTTTATAGTTATACCTATTTTAATTGGAGGATTTGGAAATTGATTATTACCTTTAATATTGGGGGCGCCTGATATAGCATTTCCACGAATAAATAATATAAGATTTTGATTATTACCCCCTTCATTAACACTATTATTATCCAGAAGAATGGTCGAAAACGGAGCTGGAACAGGTTGAACAGTTTATCCACCTTTATCTTCAAGAATTGCTCATAGAGGAGCTTCGGTTGATTTAGCAATTTTTTCTCTTCATTTAGCAGGAATTTCATCTATTCTTGGATCAGTAAATTTTATCACAACTGCTATTAATATACGATCTAATGGTATTACTTTAGATCGAATACCTCTATTTGTTTGATCAGTTATTATTACTACTATTTTACTTCTTCTCTCTCTCCCAGTTTTAGCAGGAGCTATTACTATACTACTGACAGATCGAAATTTAAACACTTCTTTTTTTGACCCTGCGGGAGGAGGGGATCCTATTTTATATCAACATTTATTT
>GDIP3704-22|Paratanytarsus dissimilis|ZFMK-TIS-2596451|Germany|OP927567
TTCTTTATATTTTATTTTTGGAGCTTGATCTGGAATAGTAGGTACTTCACTTAGAATATTAATTCGAGCAGAGCTTGGACGTCCTGGAACTTTTATTGGAGATGATCAAATTTATAACGTAATTGTTACAGCACATGCTTTTATTATAATTTTTTTTATAGTTATACCTATTTTAATTGGAGGATTTGGAAATTGATTATTACCTTTAATATTGGGGGCGCCTGATATAGCATTTCCACGAATAAATAATATAAGATTTTGATTATTACCCCCTTCATTAACACTATTATTATCCAGAAGAATGGTCGAAAACGGAGCTGGAACAGGTTGAACAGTGTATCCACCTTTATCTTCAAGAATTGCTCATAGAGGAGCTTCGGTTGATTTAGCAATTTTTTCTCTTCATTTAGCAGGAATTTCATCTATTCTTGGATCAGTAAATTTTATCACAACTGCTATTAATATACGATCTAATGGTATTACTTTAGATCGAATACCTCTATTTGTTTGATCAGTTATTATTACTACTATTTTACTTCTTCTCTCTCTCCCAGTTTTAGCAGGAGCTATTACTATACTACTGACAGATCGAAATTTAAACACTTCTTTTTTTGACCCTGCGGGAGGAGGGGATCCTATTTTATATCAACATTTATTT
>GDIP3769-22|Tanytarsus usmaensis|ZFMK-TIS-2596518|Germany|OP927449
AACTTTATATTTTATTTTTGGGGCTTGATCCGGAATAGTAGGCACTTCCTTAAGCATACTTATTCGTGCCGAACTTGGTCACCCAGGTACATTAATTGGAGACGACCAAATCTATAATGTAATTGTTACAGCTCATGCATTTATTATAATTTTTTTCATAGTTATACCTATTTTAATTGGTGGTTTTGGAAATTGACTCCTACCATTAATACTAGGGGCCCCAGATATGGCTTTCCCACGAATAAATAACATAAGATTCTGACTTCTACCCCCTTCTTTAACTCTTTTACTTTCTAGATCAATTGTAGAAAACGGAGCAGGAACGGGTTGAACTGTATACCCTCCTTTATCTTCAAGAATCGCTCATAGTGGAGCTTCTGTTGATTTAGCAATTTTTTCTCTACATTTAGCAGGAATCTCATCAATTTTAGGATCAGTTAATTTTATTACAACTGCTATTAATATACGATCTAATGGTATTACATTAGATCGAATACCTTTATTTGTGTGATCTGTTGTAATTACAACTATTCTTTTACTTCTATCATTACCAGTGCTAGCCGGAGCTATCACCATACTTCTTACAGATCGAAATTTAAACACTTCATTTTTTGATCCTGCTGG----------------------------------
>GDIP3718-22|Tanytarsus usmaensis|ZFMK-TIS-2596466|Germany|OP927653
AACTTTATATTTTATTTTTGGGGCTTGATCCGGAATAGTAGGCACTTCCTTAAGCATACTTATTCGTGCCGAACTTGGTCACCCAGGTACATTAATTGGAGACGACCAAATCTATAATGTAATTGTTACAGCTCATGCATTTATTATAATTTTTTTCATAGTTATACCTATTTTAATTGGTGGTTTTGGAAATTGACTCCTACCATTAATACTAGGGGCCCCAGATATGGCTTTCCCACGAATAAATAACATAAGATTCTGACTTCTACCCCCTTCTTTAACTCTTTTACTTTCTAGATCAATTGTAGAAAACGGAGCAGGAACGGGTTGAACTGTATACCCTCCTTTATCTTCAAGAATCGCTCATAGTGGAGCTTCTGTTGATTTAGCAATTTTTTCTCTACATTTAGCAGGAATCTCATCAATTTTAGGATCAGTTAATTTTATTACAACTGCTATTAATATACGATCTAATGGTATTACATTAGATCGAATACCTTTATTTGTGTGATCTGTTGTAATTACAACTATTCTTTTACTTCTATCATTACCAGTGCTAGCCGGAGCTATCACCATACTTCTTACAGATCGAAATTTAAACACTTCATTTTTTGATCCTGCTGGAGGAGGAGACCCGATTCTTTATCAACATCTATTT
>GDIP3799-22|Tanytarsus heusdensis|ZFMK-TIS-2602572|Germany|OP927639
AACATTATACTTCATTTTTGGAGCTTGATCAGGGATAGTCGGAACTTCCTTAAGAATACTTATTCGAGCTGAATTAGGCCACCCCGGAACTTTAATTGGTGATGACCAAATCTACAATGTAATTGTAACAGCACACGCTTTTATTATAATTTTTTTCATAGTAATACCTATTCTTATTGGTGGATTTGGTAATTGATTACTACCTCTAATATTAGGAGCACCTGATATAGCATTCCCACGAATAAATAATATAAGATTTTGACTACTCCCTCCTTCTTTATCCCTTCTTCTTTCTAGATCTATTGTAGAAAATGGAGCTGGGACAGGATGAACCGTTTATCCCCCTTTATCATCAAATATTGCTCATAGAGGAGCCTCAGTAGATTTAGCTATTTTTTCTCTTCATTTAGCAGGAATTTCATCAATTTTAGGCTCTGTAAATTTTATTACTACTGCTATTAATATACGATCAAATGGTATCACTTTAGACCGAATACCTTTATTCGTATGATCTGTTGTTATTACTACAATTTTATTACTTTTATCATTACCAGTTTTAGCTGGAGCAATCACAATATTACTAACAGACCGAAACTTAAATACCTCATTCTTTGATCCAGCAGGGGGAGGAGATCCTATTTTATATCAACACTTATTT
>GDIP3708-22|Tanytarsus reei|ZFMK-TIS-2596455|Germany|OP927418
AACATTATACTTCATTTTTGGAGCTTGATCAGGAATAGTCGGAACTTCCTTAAGAATACTTATTCGAGCTGAATTAGGCCACCCCGGAACTTTAATTGGTGATGACCAAATCTACAATGTAATTGTAACAGCACACGCTTTTATTATAATTTTTTTCATAGTAATACCTATTCTTATTGGTGGATTTGGTAATTGATTACTGCCTCTAATATTAGGAGCACCTGATATAGCATTCCCACGAATAAATAATATAAGATTTTGACTACTCCCTCCTTCTTTATCCCTTCTTCTTTCTAGATCTATTGTAGAAAATGGAGCTGGGACAGGATGAACCGTTTATCCCCCTTTATCATCAAATATTGCTCATAGAGGAGCCTCAGTAGATTTAGCTATTTTTTCTCTTCATTTAGCAGGAATTTCATCAATTTTAGGTTCTGTAAATTTTATTACTACTGCTATTAATATACGATCAAATGGTATCACTTTAGACCGAATACCTTTATTCGTATGATCTGTTGTTATTACTACAATTTTATTACTTTTATCATTACCAGTTTTAGCTGGAGCAATCACAATATTACTAACAGACCGAAACTTAAATACCTCATTCTTTGATCCAGCAGGGGGAGGAGATCCTATTTTATATCAACACTTATTT
>GDIP3672-22|Polypedilum cultellatum|ZFMK-TIS-2596318|Germany|OP927637
AACATTATATTTTATTTTTGGTGCTTGATCTGGAATAGTTGGTACTTCACTTAGTATATTAATCCGTGCAGAATTAGGTCACCCTGGAAACTTAATTGGAGATGACCAAATTTATAACGTTATTGTTACAGCTCACGCTTTTATTATAATTTTTTTTATAGTTATGCCTATTCTAATTGGAGGTTTTGGAAATTGATTAGTTCCATTAATATTAGGAGCACCAGACATGGCATTCCCACGAATAAATAATATAAGTTTTTGACTTTTACCCCCATCACTTTCTTTACTTCTCTCTAGTTCTATTGTAGAAAATGGGGCAGGAACAGGATGAACAGTATACCCCCCACTTTCAGCAAGTATTGCTCATAGAGGAGCTTCTGTAGATTTAGCTATTTTTTCTCTTCATTTAGCGGGAGTATCCTCTATTTTAGGGTCAGTAAATTTTATTACTACTGTTATTAATATACGATCTAATGGAATTACTTTAGATCGAATACCTTTATTTGTATGATCTATTGTAATTACAACAGTTCTTCTTTTACTATCTCTTCCAGTTCTTGCAGGAGCAATTACAATGTTATTAACAGATCGAAATTTAAATACATCTTTTTTTGATCCTGCAGGAGGGGGGGATCCTATTTTATACCAACATTTATTT
>GDIP3730-22|Polypedilum cultellatum|ZFMK-TIS-2596478|Germany|OP927591
AACATTATATTTTATTTTTGGGGCTTGATCTGGAATAGTTGGTACTTCACTTAGTATATTAATTCGTGCAGAATTAGGTCACCCTGGAAACTTAATTGGAGATGATCAAATTTATAATGTTATTGTTACAGCTCACGCTTTTATTATAATTTTTTTTATAGTTATACCTATTCTAATTGGAGGTTTTGGAAATTGATTAGTTCCACTAATATTAGGGGCACCAGATATGGCATTCCCCCGAATAAATAACATAAGTTTTTGACTTTTACCCCCATCACTTTCTTTACTTCTCTCTAGATCTATTGTAGAAAATGGTGCAGGAACGGGATGAACAGTATACCCCCCACTTTCAGCAAGTATTGCCCATAGAGGTGCTTCTGTAGATTTAGCTATTTTTTCTCTTCATTTAGCGGGGGTATCCTCTATTTTAGGATCGGTAAATTTTATTACTACTGTTATTAATATACGATCTAATGGAATTACTTTAGATCGAATACCTTTATTTGTATGATCTATTGTAATTACAACGGTCCTCCTTTTACTATCTCTTCCAGTTCTTGCAGGAGCAATTACAATATTATTAACAGATCGAAATTTAAATACATCTTTTTTTGATCCTGCAGGAGGGGGTGACCCTATTTTATACCAACATTTATTT
>GDIP3687-22|Chironomus annularius|ZFMK-TIS-2596430|Germany|OP927527
AACTCTTTACATTATTTTTGGTGCTTGATCCGGAATAGTAGGGACTTCTCTAAGAATGCTTATTCGAGCAGAATTAGGACGACCTGGTACTTTTATTGGTGATGACCAAATTTATAACGTAGTAGTCACAGCCCACGCATTTATTATAATTTTTTTCATAGTTATGCCAATTTTAATTGGTGGCTTCGGAAATTGACTTGTGCCTTTAATATTAGGAGCCCCTGACATGGCTTTCCCGCGAATAAATAATATAAGTTTTTGACTTCTTCCCCCTTCACTTACCCTTCTTCTTTCTAGTTCATTCGTAGAAAATGGAGCAGGAACCGGATGAACCGTTTATCCGCCTCTTTCTGCGGCCATTGCCCATAGTGGGGCTTCTGTCGATTTAGCAATTTTCTCATTACATTTAGCCGGTGTTTCTTCAATTTTAGGATCTGTAAATTTTATTACTACTGTAATTAATATGCGAGCAAACGGAATTACCCTAGACCGAATACCGCTATTTGTTTGATCAGTAGTAATTACGACTGTATTACTTTTATTGTCCTTACCAGTTCTTGCTGGGGCAATTACAATACTTTTAACCGATCGAAATTTAAATACATCATTTTTCGATCCTGCGGGAGGAGGAGATCCAATTTTATACCAACACTTATTT
>GDIP3609-22|Chironomus prasinatus|ZFMK-TIS-2596249|Germany|OP927508
AACTCTTTACATTATTTTTTGTGCTTGATCCGGAATAGTAGGGACTTCTCTAAGAATGCTTATTCGAGCAGAATTAGGACGACCTGGTACTTTTATTGGTGATGACCAAATCTATAACGTAGTAGTCACAGCCCACGCATTTATTATAATTTTTTTCATAGTTATGCCAATTTTAATTGGTGGCTTCGGAAATTGACTTGTGCCTTTAATATTAGGAGCCCCTGACATGGCTTTCCCGCGAATAAATAATATAAGTTTTTGACTTCTTCCCCCTTCACTTACCCTTCTTCTTTCTAGTTCATTCGTAGAAAATGGAGCAGGAACCGGATGAACCGTTTATCCGCCTCTTTCTGCGGCCATTGCCCATAGTGGGGCTTCTGTCGATTTAGCAATTTTCTCATTACATTTAGCCGGTGTTTCTTCAATTTTAGGATCTGTAAATTTTATTACTACTGTAATTAATATGCGAGCAAACGGAATTACCCTAGACCGAATACCGCTATTTGTTTGATCAGTAGTAATTACGACTGTATTACTTTTATTGTCCTTACCAGTTCTTGCTGGGGCAATTACAATACTTTTAACCGATCGAAATTTAAATACATCATTTTTCGATCCTGCGGGAGGAGGAGATCCAATTTTATACCAACACTTATTT
>GDIP3573-22|Chironomus annularius|ZFMK-TIS-2587074|Germany|OP927683
AACTCTTTACATTATTTTTTGTGCTTGATCCGGAATAGTAGGGACTTCTCTAAGAATGCTTATTCGAGCAGAATTAGGACGACCTGGTACTTTTATTGGTGATGACCAAATTTATAACGTAGTAGTCACAGCCCACGCATTTATTATAATTTTTTTCATAGTTATGCCAATTTTAATTGGTGGCTTCGGAAATTGACTTGTGCCTTTAATATTAGGAGCCCCTGACATGGCTTTCCCGCGAATAAATAATATAAGTTTTTGACTTCTTCCCCCTTCACTTACCCTTCTTCTTTCTAGTTCATTCGTAGAAAATGGAGCAGGAACCGGATGAACCGTTTATCCGCCTCTTTCTGCGGCCATTGCCCATAGTGGGGCTTCTGTCGATTTAGCAATTTTCTCATTACATTTAGCCGGTGTTTCTTCAATTTTAGGATCTGTAAATTTTATTACTACTGTAATTAATATGCGAGCAAACGGAATTACCCTAGACCGAATACCGCTATTTGTTTGATCAGTAGTAATTACGACTGTATTACTTTTATTGTCCTTACCAGTTCTTGCTGGGGCAATTACAATACTTTTAACCGATCGAAATTTAAATACATCATTTTTCGATCCTGCGGGAGGAGGAGATCCAATTTTATACCAACACTTATTT
>GDIP3544-22|Chironomus plumosus|ZFMK-TIS-2570462|Germany|OP927630
AACTCTCTACATCATTTTTTGTGCTTGATCAGGAATAGTAGGGACTTCCTTAAGTATGCTTATTCGAGCAGAATTAGGACGACCCGGAACTTTTATTGGTGATGACCAGATTTATAATGTAGTAGTTACAGCTCACGCATTTATTATAATTTTTTTCATAGTTATACCAATTTTAATTGGTGGTTTTGGAAATTGACTTGTACCTTTAATACTAGGAGCCCCTGATATAGCTTTCCCCCGAATAAATAATATAAGTTTCTGATTACTTCCCCCCTCACTTACACTACTCCTTTCAAGTTCATTTGTGGAAAATGGTGCAGGAACAGGGTGAACAGTTTACCCCCCTCTTTCCGCAGCCATTGCCCACAGTGGGGCCTCTGTTGACTTAGCCATTTTCTCTTTACATTTAGCAGGGGTCTCCTCAATTCTTGGATCTGTAAATTTTATTACTACTGTTATTAATATACGTGCAAATGGTATTACTTTAGATCGAATACCTTTATTTGTCTGATCAGTAGTTATTACAACTGTATTACTACTTTTATCATTACCAGTTCTAGCCGGTGCCATTACTATACTCCTAACAGATCGAAATTTAAATACATCATTCTTTGACCCTGCTGGGGGAGGAGACCCAATTCTATACCAACACTTATTT
>GDIP3797-22|Chironomus plumosus|ZFMK-TIS-2602570|Germany|OP927442
----------------------GCTTGATCAGGAATAGTAGGGACTTCCTTAAGTATGCTTATTCGAGCAGAATTAGGACGACCCGGGACTTTTATTGGTGATGACCAGATTTATAATGTAGTAGTTACAGCTCACGCATTTATTATAATTTTTTTCATAGTTATACCAATTTTAATTGGTGGTTTTGGAAATTGACTTGTACCTTTAATACTAGGAGCCCCTGATATAGCTTTCCCCCGAATAAATAATATAAGTTTCTGATTACTTCCCCCCTCACTTACACTACTCCTTTCAAGTTCATTTGTGGAAAATGGTGCAGGAACAGGGTGAACAGTTTACCCCCCTCTTTCCGCAGCCATTGCCCACAGTGGGGCCTCTGTTGACTTAGCCATTTTCTCTTTACATTTAGCAGGGGTCTCCTCAATTCTTGGATCTGTAAATTTTATTACTACTGTTATTAATATACGTGCAAATGGTATTACTTTAGATCGAATACCTTTATTTGTCTGATCAGTAGTTATTACAACTGTATTACTACTTTTATCATTACCAGTTCTAGCCGGTGCCATTACTATACTCCTAACAGATCGAAATTTAAATACATCATTCTTTGACCCTGCTGGGGGAGGAGACCCAATTCTATACCAACACTTATTT
>GDIP3796-22|Chironomus curabilis|ZFMK-TIS-2602569|Germany|OP927503
AACTCTTTACATTATTTTTGGTGCTTGATCAGGAATAGTGGGGACTTCTTTAAGTATGCTTATTCGAGCAGAATTAGGACGACCCGGAACCTTTATTGGTGACGACCAAATTTATAATGTAGTAGTTACAGCTCACGCATTTATCATAATTTTTTTCATAGTTATGCCAATTTTAATTGGTGGTTTTGGAAATTGACTTGTACCTTTAATACTCGGGGCCCCTGATATAGCTTTCCCCCGAATAAATAATATAAGTTTCTGATTACTTCCCCCATCACTTACCCTACTTCTTTCAAGTTCATTTGTGGAAAATGGTGCAGGAACTGGGTGAACAGTTTACCCCCCTCTTTCTGCAGCAATTGCCCACAGTGGAGCCTCTGTTGATTTAGCCATTTTCTCTTTACATTTAGCTGGAGTCTCGTCAATTCTCGGATCTGTAAATTTTATTACTACCGTTATTAATATACGTGCAAATGGTATTACTTTAGATCGAATACCTTTATTTGTCTGATCAGTAGTTATTACAACTGTATTATTACTTTTATCATTACCAGTTCTAGCTGGTGCCATTACTATACTCCTAACAGATCGAAATTTAAATACATCATTCTTTGACCCTGCTGGAGGGGGAGACCCAATTCTATACCAACACTTATTT
>GDIP3575-22|Chironomus curabilis|ZFMK-TIS-2587076|Germany|OP927434
AACTCTTTACATTATTTTTTGTGCTTGATCAGGAATAGTGGGGACTTCTTTAAGTATGCTTATTCGAGCAGAATTAGGACGACCCGGAACCTTTATTGGTGACGACCAAATTTATAATGTAGTAGTTACAGCTCACGCATTTATCATAATTTTTTTCATAGTTATGCCAATTTTAATTGGTGGTTTTGGAAATTGACTTGTACCTTTAATACTCGGGGCCCCTGATATAGCTTTCCCCCGAATAAATAATATAAGTTTCTGATTACTTCCCCCATCACTTACCCTACTTCTTTCAAGTTCATTTGTGGAAAATGGTGCAGGAACTGGGTGAACAGTTTACCCCCCTCTTTCTGCAGCAATTGCCCACAGTGGGGCCTCTGTTGATTTAGCCATTTTCTCTTTACATTTAGCGGGAGTCTCGTCAATTCTCGGATCTGTAAATTTTATTACTACCGTTATTAATATACGTGCAAATGGTATTACTTTAGATCGAATACCTTTATTTGTCTGATCAGTAGTTATTACAACTGTATTATTACTTTTATCATTACCAGTTCTAGCTGGTGCCATTACTATACTCCTAACAGATCGAAATTTAAATACATCATTCTTTGACCCTGCTGGAGGGGGAGACCCAATTCTATACCAACACTTATTT
>GDIP3549-22|Chironomus curabilis|ZFMK-TIS-2570467|Germany|OP927470
AACTCTTTACATTATTTTTTGTGCTTGATCAGGAATAGTGGGGACTTCTTTAAGTATGCTTATTCGAGCAGAATTAGGACGACCCGGAACCTTTATTGGTGACGACCAAATTTATAATGTAGTAGTTACAGCTCACGCATTTATCATAATTTTTTTCATAGTTATGCCAATTTTAATTGGTGGTTTTGGAAATTGACTTGTACCTTTAATACTCGGGGCCCCTGATATAGCTTTCCCCCGAATAAATAATATAAGTTTCTGATTACTTCCCCCATCACTTACCCTACTTCTTTCAAGTTCATTTGTGGAAAATGGTGCAGGAACTGGGTGAACAGTTTACCCCCCTCTTTCTGCAGCAATTGCCCACAGTGGGGCCTCTGTTGATTTAGCCATTTTCTCTTTACATTTAGCGGGAGTCTCGTCAATTCTCGGATCTGTAAATTTTATTACTACCGTTATTAATATACGTGCAAATGGTATTACTTTAGATCGAATACCTTTATTTGTCTGATCAGTAGTTATTACAACTGTATTATTACTTTTATCATTACCAGTTCTAGCTGGTGCCATTACTATACTCCTAACAGATCGAAATTTAAATACATCATTCTTTGACCCTGCTGGAGGGGGAGACCCAATTCTATACCAACACTTATTT
>GDIP3755-22|Chironomus curabilis|ZFMK-TIS-2596504|Germany|OP927684
AACTCTTTACATTATTTTTGGTGCTTGATCAGGAATAGTGGGGACTTCTTTAAGTATGCTTATTCGAGCAGAATTAGGACGACCCGGAACCTTTATTGGTGACGACCAAATTTATAATGTAGTAGTTACAGCTCACGCATTTATCATAATTTTTTTCATAGTTATGCCAATTTTAATTGGTGGTTTTGGAAATTGACTTGTACCTTTAATACTCGGGGCCCCTGATATAGCTTTCCCCCGAATAAATAATATAAGTTTCTGATTACTTCCCCCATCACTTACCTTACTTCTTTCAAGTTCATTTGTGGAAAATGGTGCAGGAACTGGGTGAACAGTTTACCCCCCTCTTTCTGCAGCAATTGCCCACAGTGGGGCCTCTGTTGATTTAGCCATTTTCTCTTTACATTTAGCGGGAGTCTCGTCAATTCTCGGATCTGTAAATTTTATTACTACCGTTATTAATATACGTGCAAATGGTATTACTTTAGATCGAATACCTTTATTTGTCTGATCAGTAGTTATTACAACTGTATTATTACTTTTATCATTACCAGTTCTAGCTGGTGCCATTACTATACTCCTAACAGATCGAAATTTAAATACATCATTCTTTGACCCTGCTGGAGGGGGAGACCCAATTCTATACCAACACTTATTT
>GDIP3574-22|Chironomus curabilis|ZFMK-TIS-2587075|Germany|OP927448
AACTCTTTACATTATTTTTGGTGCTTGATCAGGAATAGTGGGGACTTCTTTAAGTATGCTTATTCGAGCAGAATTAGGACGACCCGGAACCTTTATTGGTGACGACCAAATTTATAATGTAGTAGTTACAGCTCACGCATTTATCATAATTTTTTTCATAGTTATGCCAATTTTAATTGGTGGTTTTGGAAATTGACTTGTACCTTTAATACTCGGGGCCCCTGATATAGCTTTCCCCCGAATAAATAATATAAGTTTCTGATTACTTCCCCCATCACTTACCCTACTTCTTTCAAGTTCATTTGTGGAAAATGGTGCAGGAACTGGGTGAACAGTTTACCCCCCTCTTTCTGCAGCAATTGCCCACAGTGGGGCCTCTGTTGATTTAGCCATTTTCTCTTTACATTTAGCGGGAGTCTCGTCAATTCTCGGATCTGTAAATTTTATTACTACCGTTATTAATATACGTGCAAATGGTATTACTTTAGATCGAATACCTTTATTTGTCTGATCAGTAGTTATTACAACTGTATTATTACTTTTATCATTACCAGTTCTAGCTGGTGCCATTACTATACTCCTAACAGATCGAAATTTAAATACATCATTCTTTGACCCTGCTGGAGGGGGAGACCCAATTCTATACCAACACTTATTT
>GDIP3530-22|Chironomus curabilis|ZFMK-TIS-2570448|Germany|OP927609
AACTCTTTACATTATTTTTGGTGCTTGATCAGGAATAGTGGGGACTTCTTTAAGTATGCTTATTCGAGCAGAATTAGGACGACCCGGAACCTTTATTGGTGACGACCAAATTTATAATGTAGTAGTTACAGCTCACGCATTTATCATAATTTTTTTCATAGTTATGCCAATTTTAATTGGTGGTTTTGGAAATTGACTTGTACCTTTAATACTCGGGGCCCCTGATATAGCTTTCCCCCGAATAAATAATATAAGTTTCTGATTACTTCCCCCATCACTTACCCTACTTCTTTCAAGTTCATTTGTGGAAAATGGTGCAGGAACTGGGTGAACAGTTTACCCCCCTCTTTCTGCAGCAATTGCCCACAGTGGGGCCTCTGTTGATTTAGCCATTTTCTCTTTACATTTAGCGGGAGTCTCGTCAATTCTCGGATCTGTAAATTTTATTACTACCGTTATTAATATACGTGCAAATGGTATTACTTTAGATCGAATACCTTTATTTGTCTGATCAGTAGTTATTACAACTGTATTATTACTTTTATCATTACCAGTTCTAGCTGGTGCCATTACTATACTCCTAACAGATCGAAATTTAAATACATCATTCTTTGACCCTGCTGGAGGGGGAGACCCAATTCTATACCAACACTTATTT
>GDIP3657-22|Polypedilum sordens|ZFMK-TIS-2596299|Germany|OP927401
AACCTTATATTTTATTTTTGGAGCTTGATCTGGTATAATCGGAACATCTCTTAGTATATTAATTCGTACTGAATTAGGTCATCCTGGTTCCCTTATTGGAGATGACCAAATTTATAACGTAATTGTCACTGCTCATGCTTTTATTATAATTTTTTTTATAGTTATACCAATCCTAATTGGAGGATTTGGTAATTGACTAGTTCCTCTAATACTAGGGGCCCCTGACATAGCCTTCCCTCGAATAAATAATATAAGATTTTGATTACTTCCCCCTTCTTTAACTCTTCTCCTTTCTAGTTCAATAGTAGAAAACGGAGCTGGGACAGGATGAACAGTTTACCCCCCTCTTTCAGCTAGAATTGCCCATAGAGGGGCTTCTGTAGATTTAGCTATCTTTTCTCTTCATCTTGCAGGAATTTCATCTATTCTAGGTTCTGTAAATTTTATTACTACCGTAATTAATATACGATCTAACGGGATTACTTTAGATCGAATGCCTTTATTCGTTTGATCAATTGTAATTACTACTGTTCTTTTATTACTATCTTTACCTGTTCTTGCAGGAGCTATTACTATACTTTTAACAGACCGAAATTTAAATACCTCATTTTTTGATCCAGCTGGTGGGGGGGATCCAATTCTTTATCAACACTTATTT
>GDIP3787-22|Polypedilum sordens|ZFMK-TIS-2602556|Germany|OP927412
AACTTTATATTTTATTTTTGGAGCTTGATCTGGTATAATTGGAACATCTCTTAGTATATTAATTCGTGCTGAATTAGGACACCCTGGTACTCTTATTGGAGACGACCAAATTTATAATGTAATCGTAACTGCTCATGCTTTTATTATAATTTTTTTTATAGTTATACCAATTCTAATTGGGGGGTTTGGAAATTGATTAGTTCCTTTAATATTAGGAGCCCCCGATATAGCTTTTCCTCGAATAAATAATATAAGATTTTGATTACTTCCTCCTTCTTTAACTCTTCTTCTTTCTAGTTCAATTGTAGAAAATGGGGCCGGGACAGGATGAACAGTTTACCCTCCCCTTTCTGCTAGAATTGCTCATAGAGGGGCTTCTGTAGATTTAGCTATTTTTTCTCTCCATCTTGCAGGAATTTCATCTATTTTAGGTTCTGTAAATTTTATTACTACTGTAATTAATATGCGATCTAATGGAATTACTTTAGATCGTATACCTTTATTCGTTTGATCAATTGTAATTACAACTGTTCTTTTATTATTATCATTACCAGTTCTTGCGGGAGCTATTACTATACTTTTAACAGATCGAAATTTAAATACCTCTTTTTTTGATCCAGCGGGTGGGGGAGACCCTATTCTTTATCAACACTTATTT
>GDIP3612-22|Polypedilum sordens|ZFMK-TIS-2596252|Germany|OP927490
AACTTTATATTTTATTTTTGGAGCTTGATCTGGTATAATTGGAACATCTCTTAGTATATTAATTCGTGCTGAATTAGGACACCCTGGTACTCTTATTGGAGACGACCAAATTTATAATGTAATCGTAACTGCTCATGCTTTTATTATAATTTTTTTTATAGTTATACCAATTCTAATTGGAGGGTTTGGAAATTGATTAGTTCCTTTAATATTAGGAGCCCCTGATATAGCTTTTCCTCGAATAAATAATATAAGATTTTGATTACTTCCTCCTTCTTTAACTCTTCTTCTTTCTAGTTCAATTGTAGAAAATGGGGCCGGGACAGGATGAACAGTTTACCCTCCCCTTTCTGCTAGAATTGCTCATAGAGGGGCTTCTGTAGATTTAGCTATTTTTTCTCTCCATCTTGCAGGAATTTCATCTATTTTAGGCTCTGTAAATTTTATTACTACTGTAATTAATATGCGATCTAATGGAATTACTTTAGATCGTATACCTTTATTCGTTTGATCAATTGTAATTACAACTGTTCTTTTATTATTATCATTACCAGTTCTTGCGGGGGCTATTACTATACTTTTAACAGATCGAAATTTAAATACCTCTTTTTTTGATCCAGCGGGTGGGGGAGACCCTATTCTTTATCAACACTTATTT
>GDIP3681-22|Polypedilum sordens|ZFMK-TIS-2596327|Germany|OP927628
AACTTTATATTTTATTTTTGGAGCTTGATCTGGTATAATTGGAACATCTCTTAGTATATTAATTCGTGCTGAATTAGGACACCCTGGTACTCTTATTGGAGACGACCAGATTTATAATGTAATCGTAACTGCTCATGCTTTTATTATAATTTTTTTTATAGTTATACCAATTCTAATTGGGGGGTTTGGAAATTGATTAGTTCCTTTAATATTAGGAGCCCCTGATATAGCTTTTCCTCGAATAAATAATATAAGATTTTGATTACTTCCTCCTTCTTTAACTCTTCTTCTTTCTAGTTCAATTGTAGAAAATGGGGCCGGGACAGGATGAACAGTTTACCCTCCCCTTTCTGCTAGAATTGCTCATAGAGGGGCTTCTGTAGATTTAGCTATTTTTTCTCTCCATCTTGCAGGAATTTCATCTATTTTAGGCTCTGTAAATTTTATTACTACTGTAATTAATATGCGATCTAATGAAATTACTTTAGATCGTATACCTTTATTCGTTTGATCAATTGTAATTACAACTGTTCTTTTATTATTATCATTACCAGTTCTTGCGGGGGCTATTACTATACTTTTAACAGATCGAAATTTAAATACCTCTTTTTTTGATCCAGCGGGTGGGGGAGACCCTATTCTTTATCAACACTTATTT
>GDIP3733-22|Polypedilum sordens|ZFMK-TIS-2596481|Germany|OP927427
AACTTTATATTTTATTTTTGGAGCTTGATCTGGTATAATTGGAACATCTCTTAGTATATTAATTCGTGCTGAATTAGGACACCCTGGTACTCTTATTGGAGACGACCAGATTTATAATGTAATCGTAACTGCTCATGCTTTTATTATAATTTTTTTTATAGTTATACCAATTCTAATTGGGGGGTTTGGAAATTGATTAGTTCCTTTAATATTAGGAGCCCCTGATATAGCTTTTCCTCGAATAAATAATATAAGATTTTGATTACTTCCTCCTTCTTTAACTCTTCTTCTTTCTAGTTCAATTGTAGAAAATGGGGCCGGGACAGGATGAACAGTTTACCCTCCCCTTTCTGCTAGAATTGCTCATAGAGGGGCTTCTGTAGATTTAGCTATTTTTTCTCTCCATCTTGCAGGAATTTCATCTATTTTAGGCTCTGTAAATTTTATTACTACTGTAATTAATATGCGATCTAATGAAATTACTTCAGATCGTATACCTTTATTCGTTTGATCAATTGTAATTACAACTGTTCTTTTATTATTATCATTACCAGTTCTTGCGGGGGCTATTACTATACTTTTAACAGATCGAAATTTAAATACCTCTTTTTTTGATCCAACGGGTGGGGGAGACCCTATTCTTTATCAACACTTATTT
>GDIP3819-22|Polypedilum sordens|ZFMK-TIS-2602595|Germany|OP927589
AACTTTATATTTTATTTTTGGAGCTTGATCTGGTATAATTGGAACATCTCTTAGTATATTAATTCGTGCTGAATTAGGACACCCTGGTACTCTTATTGGAGACGACCAGATTTATAATGTAATCGTAACTGCTCATGCTTTTATTATAATTTTTTTTATAGTTATACCAATTCTAATTGGGGGGTTTGGAAATTGATTAGTTCCTTTAATATTAGGAGCCCCTGATATAGCTTTTCCTCGAATAAATAATATAAGATTTTGATTACTTCCTCCTTCTTTAACTCTTCTTCTTTCTAGTTCAATTGTAGAAAATGGGGCCGGGACAGGATGAACAGTTTACCCTCCCCTTTCTGCTAGAATTGCTCATAGAGGGGCTTCTGTAGATTTAGCTATTTTTTCTCTCCATCTTGCAGGAATTTCATCTATTTTAGGCTCTGTAAATTTTATTACTACTGTAATTAATATGCGATCTAATGAAATTACTTCAGATCGTATACCTTTATTCGTTTGATCAATTGTAATTACAACTGTTCTTTTATTATTATCATTACCAGTTCTTGCGGGGGCTATTACTATACTTTTAACAGATCGAAATTTAAATACCTCTTTTTTTGATCCAGCGGGTGGGGGAGACCCTATTCTTTATCAACACTTATTT
>GDIP3726-22|Tanypus vilipennis|ZFMK-TIS-2596474|Germany|OP927645
-------------------------------------------------------ATCTTAGTACGAGCTGAATTAGGCCATCCCGGTGCTTTAATTGGAGATGATCAAATTTATAATGTAATTGTTACAGCTCATGCCTTTGTAATAATTTTTTTTATAGTAATACCTACTTTAATTGGAGGATTTGGAAATTGACTTGTTCCCCTTATATTAGGGGCCCCTGACATAGCATTTCCACGAATAAATAATATAAGTTTCTGACTTTTACCCCCCTCTCTTACTCTCCTTTTAGCTAGCTCAATTGTAGAAAACGGAGCAGGTACGGGTTGAACAGTTTACCCTCCATTATCATCAGGAATTGCTCACGCAGGAGCTTCMGTAGATTTAGCTATTTTTTCTCTCCATTTAGCGGGAATTTCATCAATTCTAGGGGCAGTAAATTTTATTACAACAGTAATTAATATACGATCTAATGGTATTACCTTAGATCGAATGCCCCTATTTGTTTGATCAGTAGTAATTACTGCTATCTTATTATTATTATCTCTCCCTGTTCTTGCCGGTGCTATTACCATATTATTAACAGATCGAAATTTAAATACATCATTCTTTGACCCAGCTGGGGGAGGAGACCCAATTTTATACCAACACTTATTT
>GDIP3763-22|Tanytarsus medius|ZFMK-TIS-2596512|Germany|OP927661
AACTCTTTATTTTATTTTTGGAGCTTGATCAGGAATAGTAGGAACTTCTCTTAGTATACTTATTCGAGCTGAATTGGGACATCCAGGAACTTTTATTGGAGATGATCAAATCTATAATGTTATTGTGACAGCCCATGCTTTTATTATAATTTTTTTTATAGTTATACCAATTTTAATTGGAGGATTCGGAAATTGATTATTACCATTAATATTAGGAGCCCCTGATATAGCCTTCCCTCGAATAAATAATATAAGTTTTTGACTTTTACCCCCCTCACTCACCCTTCTTCTTTCAAGTTCAATTGTTGAAAACGGGGCAGGAACTGGTTGAACAGTTTATCCACCTTTATCTGCAAGAATTGCACATAGAGGAGCTTCTGTAGATTTAGCTATTTTTTCTCTTCACTTAGCTGGAATTTCTTCAATCTTAGGGTCAGTAAATTTTATTACTACTGCTATTAATATACGAGCTAACGGAATTACATTAGATCGAATACCTCTTTTTGTTTGATCTGTTGTAATTACCACAGTTCTTCTTCTTCTTTCTTTACCAGTTTTAGCTGGGGCAATTACTATATTATTAACAGATCGGAACTTAAATACTTCATTTTTTGACCCCGCCGGAGGAGGAGACCCTATTCTTTATCAACATTTGTTT
>GDIP3725-22|Tanytarsus dispar|ZFMK-TIS-2596473|Germany|OP927532
AACTCTTTATTTTATTTTTGGAGCTTGATCAGGAATAGTAGGAACTTCTCTTAGTATACTTATTCGAGCTGAATTGGGACATCCAGGAACTTTTATTGGAGATGATCAAATCTATAATGTTATTGTGACAGCCCATGCTTTTATTATAATTTTTTTTATAGTTATACCAATTTTAATTGGAGGATTCGGAAATTGATTATTACCATTAATATTAGGAGCCCCTGATATAGCCTTCCCTCGAATAAATAATATAAGTTTTTGACTTTTACCCCCCTCACTCACCCTTCTTCTTTCAAGTTCAATTGTTGAAAACGGGGCAGGAACTGGTTGAACAGTTTATCCACCTTTATCTGCAAGAATTGCACATAGAGGAGCTTCTGTAGATTTAGCTATTTTTTCTCTTCACTTAGCTGGAATTTCTTCAATCTTAGGGTCAGTAAATTTTATTACTACTGCTATTAATATACGAGCTAACGGAATTACATTAGATCGAATACCTCTTTTTGTTTGATCTGTTGTAATTACCACAGTTCTTCTTCTTCTTTCTTTACCAGTTTTAGCTGGGGCAATTACTATATTATTAACAGATCGGAACTTAAATACTTCATTTTTTGACCCCGCCGGAGGAGGAGACCCTATTCTTTATCAACATTTGTTT
>GDIP3715-22|Tanytarsus dispar|ZFMK-TIS-2596463|Germany|OP927428
AACTCTTTATTTTATTTTTGGAGCTTGATCAGGAATAGTAGGAACTTCTCTTAGTATACTTATTCGAGCTGAATTGGGACATCCAGGAACTTTTATTGGAGATGATCAAATCTATAATGTTATTGTGACAGCCCATGCTTTTATTATAATTTTTTTTATAGTTATACCAATTTTAATTGGAGGATTCGGAAATTGATTATTACCATTAATATTAGGAGCCCCTGATATAGCCTTCCCTCGAATAAATAATATAAGTTTTTGACTTTTACCCCCCTCACTCACCCTTCTTCTTTCAAGTTCAATTGTTGAAAACGGGGCAGGAACTGGTTGAACAGTTTATCCACCTTTATCTGCAAGAATTGCACATAGAGGAGCTTCTGTAGATTTAGCTATTTTTTCTCTTCACTTAGCTGGAATTTCTTCAATCTTAGGGTCAGTAAATTTTATTACTACTGCTATTAATATACGAGCTAACGGAATTACATTAGATCGAATACCTCTTTTTGTTTGATCTGTTGTAATTACCACAGTTCTTCTTCTTCTTTCTTTACCAGTTTTAGCTGGGGCAATTACTATATTATTAACAGATCGGAACTTAAATACTTCATTTTTTGACCCCGCCGGAGGAGGAGACCCTATTCTTTATCAACATTTGTTT
>GDIP3664-22|Cryptochironomus supplicans|ZFMK-TIS-2596309|Germany|OP927631
AACATTATATTTTATTTTTGGGGCCTGATCAGGRATACTAGGTACTTCACTAAGAATGCTTATTCGAGCTGAATTAGGACGACCTGGAACATTTATCGGTGACGACCAGATTTATAATGTAATTGTTACTGCACATGCATTCATTATAATTTTTTTCATAGTAATACCAATTTTAATTGGAGGATTTGGAAACTGACTGGTTCCATTAATATTAGGAGCACCAGACATAGCTTTCCCCCGAATAAATAATATAAGTTTTTGACTTCTACCCCCTTCTCTTACTCTTTTACTTTCAAGATCAATTGTAGAAAATGGGGCTGGAACTGGGTGAACTGTTTATCCTCCCTTATCGTCAGCTATTGCCCATAGTGGGGCCTCAGTAGATCTTGCTATTTTTTCTTTACACTTAGCAGGAGTATCTTCAATTTTAGGCTCTGTAAATTTTATTACTACAGTAATTAATATACGAGCTAACGGAATTACTCTAGACCGAATACCATTGTTCGTCTGATCAGTAGTAATTACAACTGTTCTACTTCTTTTATCTTTACCGGTATTAGCTGGAGCTATTACTATATTATTAACAGACCGTAATTTAAATACTTCTTTTTTTGATCCTGCAGGAGGGGGAGACCCTATCCTATATCAACATTTATTT
>GDIP3620-22|Cryptochironomus supplicans|ZFMK-TIS-2596260|Germany|OP927486
AACATTATATTTTATTTTTGGGGCCTGATCAGGAATACTAGGTACTTCACTAAGAATGCTTATTCGAGCTGAATTAGGACGACCTGGAACATTTATCGGTGACGACCAAATTTATAATGTAATTGTTACTGCACATGCATTCATTATAATTTTTTTCATAGTAATACCAATTTTAATTGGAGGATTTGGAAACTGACTGGTTCCATTAATATTAGGAGCACCAGACATAGCTTTCCCCCGAATAAATAATATAAGTTTTTGACTTCTACCCCCTTCTCTTACTCTTTTACTTTCAAGATCAATTGTAGAAAATGGGGCTGGAACTGGGTGAACTGTTTATCCTCCCTTATCGTCAGCTATTGCCCATAGTGGGGCCTCAGTAGATCTTGCTATTTTTTCTTTACACTTAGCAGGAGTATCTTCAATTTTAGGCTCTGTAAATTTTATTACTACAGTAATTAATATACGAGCTAACGGAATTACTCTAGACCGAATACCATTGTTCGTCTGATCAGTAGTAATTACAACTGTTCTACTTCTTTTATCTTTACCGGTATTAGCTGGAGCTATTACTATATTATTAACAGACCGTAATTTAAATACTTCTTTTTTTGATCCTGCAGGAGGGGGAGACCCTATCCTATATCAACATTTATTT
>GDIP3555-22|Cryptochironomus supplicans|ZFMK-TIS-2570473|Germany|OP927465
AACATTATATTTTATTTTTGGGGCCTGATCAGGAATACTAGGTACTTCACTAAGAATGCTTATTCGAGCTGAATTAGGACGACCTGGAACATTTATCGGTGACGACCAAATTTATAATGTAATTGTTACTGCACATGCATTCATTATAATTTTTTTCATAGTAATACCAATTTTAATTGGAGGATTTGGAAACTGACTGGTTCCATTAATATTAGGAGCACCAGACATAGCTTTCCCCCGAATAAATAATATAAGTTTTTGACTTCTACCCCCTTCTCTTACTCTTTTACTTTCAAGATCAATTGTAGAAAATGGGGCTGGAACTGGGTGAACTGTTTATCCTCCCTTATCGTCAGCTATTGCCCATAGTGGGGCCTCAGTAGATCTTGCTATTTTTTCTTTACACTTAGCAGGAGTATCTTCAATTTTAGGCTCTGTAAATTTTATTACTACAGTAATTAATATACGAGCTAACGGAATTACTCTAGACCGAATACCATTGTTCGTCTGATCAGTAGTAATTACAACTGTTCTACTTCTTTTATCTTTACCGGTATTAGCTGGAGCTATTACTATATTATTAACAGACCGTAATTTAAATACTTCTTTTTTTGATCCTGCAGGAGGGGGAGACCCTATCCTATATCAACATTTATTT
>GDIP3783-22|Cryptochironomus supplicans|ZFMK-TIS-2602552|Germany|OP927529
AACATTATATTTTATTTTTGGGGCCTGATCAGGAATACTAGGTACTTCACTAAGAATGCTTATTCGAGCTGAATTAGGACGACCTGGAACATTTATCGGTGACGACCAAATTTATAATGTAATTGTTACTGCACATGCATTCATTATAATTTTTTTCATAGTAATACCAATTTTAATTGGAGGATTTGGAAACTGACTGGTTCCATTAATATTAGGAGCACCAGACATAGCTTTCCCCCGAATAAATAATATAAGTTTTTGACTTCTACCCCCTTCTCTTACTCTTTTACTTTCAAGATCAATTGTAGAAAATGGGGCTGGAACTGGGTGAACTGTTTATCCTCCCTTATCGTCAGCTATTGCCCATAGTGGGGCCTCAGTAGATCTTGCTATTTTTTCTTTACACTTAGCAGGAGTATCTTCAATTTTAGGCTCTGTAAATTTTATTACTACAGTAATTAATATACGAGCTAACGGAATTACTCTAGACCGAATACCATTGTTCGTCTGATCAGTAGTAATTACAACTGTTCTACTTCTTTTATCTTTACCGGTATTAGCTGGAGCTATTACTATATTATTAACAGACCGTAATTTAAATACTTCTTTTTTTGATCCTGCAGGAGGGGGAGACCCTATCCTATATCAACATTTATTT
>GDIP3563-22|Cryptochironomus supplicans|ZFMK-TIS-2570481|Germany|OP927489
AACATTATATTTTATTTTTGGGGCCTGATCAGGAATACTAGGTACTTCACTAAGAATGCTTATTCGAGCTGAATTAGGACGACCTGGAACATTTATCGGTGACGACCAGATTTATAATGTAATTGTTACTGCACATGCATTCATTATAATTTTTTTCATAGTAATACCAATTTTAATTGGAGGATTTGGAAACTGACTGGTTCCATTAATATTAGGAGCACCAGACATAGCTTTCCCCCGAATAAATAATATAAGTTTTTGACTTCTACCCCCTTCTCTTACTCTTTTACTTTCAAGATCAATTGTAGAAAATGGGGCTGGAACTGGGTGAACTGTTTATCCTCCCTTATCGTCAGCTATTGCCCATAGTGGGGCCTCAGTAGATCTTGCTATTTTTTCTTTACACTTAGCAGGAGTATCTTCAATTTTAGGCTCTGTAAATTTTATTACTACAGTAATTAATATACGAGCTAACGGAATTACTCTAGACCGAATACCATTGTTCGTCTGATCAGTAGTAATTACAACTGTTCTACTTCTTTTATCTTTACCGGTATTAGCTGGAGCTATTACTATATTATTAACAGACCGTAATTTAAATACTTCTTTTTTTGATCCTGCAGGAGGGGGAGACCCTATCCTATATCAACATTTATTT
>GDIP3806-22|Tanytarsus brundini|ZFMK-TIS-2602582|Germany|OP927665
AACCTTATATTTTATTTTTGGAGCCTGATCAGGAATAGTTGGAACTTCTCTTAGAATACTAATTCGAGCTGAATTAGGACATCCCGGTACTTTTATTGGAGATGACCAAATTTATAATGTTATTGTTACAGCCCACGCTTTTATTATAATTTTTTTTATAGTGATACCTATTTTAATTGGAGGTTTTGGAAATTGACTTCTTCCTTTAATACTTGGAGCCCCAGATATAGCTTTCCCACGAATAAATAATATAAGTTTTTGATTATTACCACCTTCTTTATCTTTACTTCTTTCAAGTTCAATTGTAGAAAACGGAGCCGGAACAGGATGAACTGTTTATCCGCCCTTATCTTCTAGAATTGCCCACAGAGGTGCTTCTGTAGATTTAGCTATTTTTTCTCTTCATTTAGCAGGTATTTCTTCTATTTTAGGATCAGTAAATTTTATTACAACTGCTATTAATATGCGGGCTAATGGAATTACATTAGATCGAATACCTCTGTTTGTCTGATCAGTAGTAATTACAACTGTGTTATTACTTTTATCACTACCTGTATTAGCCGGAGCAATCACAATACTACTTACTGACCGAAATTTAAATACATCATTTTTTGATCCTGCTGGTGGGGGAGATCCAATTCTTTACCAACATTTATTT
>GDIP3565-22|Glyptotendipes pallens|ZFMK-TIS-2570483|Germany|OP927550
AACTCTATATTTTATTTTTTGTGCCTGATCTGGGATAGTCGGAACATCTCTAAGAATGCTTATTCGAGCAGAATTAGGACGACCCGGAACTTTTATCGGAGACGACCAAATTTATAACGTAATTGTTACAGCTCATGCTTTTATTATAATTTTTTTTATAGTTATACCTATTTTAATTGGAGGATTCGGAAATTGATTAGTCCCTCTTATATTAGGAGCCCCAGACATAGCTTTTCCCCGTATAAATAATATAAGTTTTTGACTTTTGCCCCCATCACTAACTTTACTTCTTTCTAGTTCAATTGTAGAAAATGGAGCAGGAACAGGATGAACAGTTTATCCCCCTCTTTCAGCAGCTATTGCACACAGAGGAGCCTCTGTCGATTTAGCCATTTTTTCTCTTCATTTAGCAGGAGTGTCCTCAATTTTAGGGTCTGTAAATTTTATTACTACAGTAATTAATATACGGGCAAACGGAATTACCCTAGATCGAATACCATTATTTGTTTGATCAGTTGTTATTACTACAGTTCTTTTACTGCTTTCTTTACCTGTTCTAGCTGGAGCAATTACAATACTCCTAACTGATCGAAACTTAAATACTTCTTTTTTTGATCCGGCAGGTGGGGGAGACCCTATTCTTTATCAACATTTATTC
>GDIP3581-22|Glyptotendipes pallens|ZFMK-TIS-2587083|Germany|OP927406
AACTCTATATTTTATTTTTTGTGCCTGATCTGGGATAGTCGGAACATCTCTAAGAATGCTTATTCGAGCAGAATTAGGACGACCTGGAACTTTTATCGGAGACGACCAAATTTATAACGTAATTGTTACAGCTCATGCTTTTATTATAATTTTTTTTATAGTTATACCTATTTTAATTGGAGGATTCGGAAATTGATTAGTCCCTCTTATATTAGGAGCCCCAGACATAGCTTTTCCCCGTATAAATAATATAAGTTTTTGACTTTTGCCCCCATCACTGACTTTACTTCTTTCTAGTTCAATTGTAGAAAATGGAGCAGGAACAGGATGAACAGTTTATCCCCCTCTTTCAGCAGCTATTGCACACAGAGGAGCCTCTGTCGATTTAGCCATTTTTTCCCTTCATTTAGCAGGAGTGTCCTCAATTTTAGGGTCTGTAAATTTTATTACTACAGTAATTAATATACGGGCAAACGGAATTACCCTAGATCGAATACCATTATTTGTTTGATCAGTTGTTATTACTACAGTTCTTTTACTGCTTTCTTTACCTGTTCTAGCTGGAGCAATTACAATACTCCTAACTGATCGAAACTTAAATACTTCTTTTTTTGATCCGGCAGGTGGGGGAGACCCTATTCTTTATCAACATTTATTC
>GDIP3547-22|Glyptotendipes pallens|ZFMK-TIS-2570465|Germany|OP927445
AACTCTATATTTTATTTTTTGTGCCTGATCTGGGATAGTCGGAACATCTCTAAGAATGCTTATTCGAGCAGAATTAGGACGACCTGGAACTTTTATCGGAGACGACCAAATTTATAACGTAATTGTTACAGCTCATGCTTTTATTATAATTTTTTTTATAGTTATACCTATTTTAATTGGAGGATTCGGAAATTGATTAGTCCCTCTTATATTAGGAGCCCCAGACATAGCTTTTCCCCGTATAAATAATATAAGTTTTTGACTTTTGCCCCCATCACTGACTTTRCTTCTTTCTAGTTCAATTGTAGAAAATGGAGCAGGAACAGGATGAACAGTTTATCCCCCTCTTTCAGCAGCTATTGCACACAGAGGAGCCTCTGTCGATTTAGCCATTTTTTCTCTTCATTTAGCAGGAGTGTCCTCAATTTTAGGGTCTGTAAATTTTATTACTACAGTAATTAATATACGGGCAAACGGAATTACCCTAGATCGAATACCATTATTTGTTTGATCAGTTGTTATTACTACAGTTCTTTTACTGCTTTCTTTACCTGTTCTAGCTGGAGCAATTACAATACTCCTAACTGATCGAAACTTAAATACTTCTTTTTTTGATCCGGCAGGTGGGGGAGACCCTATTCTTTATCAACATTTATTC
>GDIP3545-22|Glyptotendipes|ZFMK-TIS-2570463|Germany|OP927682
AACTCTATATTTTATTTTTTGTGCCTGATCTGGGATAGTCGGAACATCTCTAAGAATGCTTATTCGAGCAGAATTAGGACGACCTGGAACTTTTATCGGAGACGACCAAATTTATAACGTAATTGTTACAGCTCATGCTTTTATTATAATTTTTTTTATAGTTATACCTATTTTAATTGGAGGATTCGGAAATTGATTAGTCCCTCTTATATTAGGAGCCCCAGACATAGCTTTTCCCCGTATAAATAATATAAGTTTTTGACTTTTGCCCCCATCACTGACTTTACTTCTTTCTAGTTCAATTGTAGAAAATGGAGCAGGAACAGGATGAACAGTTTATCCCCCTCTTTCAGCAGCTATTGCACACAGAGGAGCCTCTGTCGATTTAGCCATTTTTTCTCTTCATTTAGCAGGAGTGTCCTCAATTTTAGGGTCTGTAAATTTTATTACTACAGTAATTAATATACGGGCAAACGGAATTACCCTAGATCGAATACCATTATTTGTTTGATCAGTTGTTATTACTACAGTTCTTTTACTGCTTTCTTTACCTGTTCTGGCTGGAGCAATTACAATACTCCTAACTGATCGAAACTTAAATACTTCTTTTTTTGATCCGGCAGGTGGGGGAGACCCTATTCTTTATCAACATTTATTC
>GDIP3652-22|Glyptotendipes pallens|ZFMK-TIS-2596294|Germany|OP927596
AACTCTATATTTTATTTTTTGTGCCTGATCTGGGATAGTCGGAACATCTCTAAGAATGCTTATTCGAGCAGAATTAGGACGACCTGGAACTTTTATCGGAGACGACCAAATTTATAACGTAATTGTTACAGCTCATGCTTTTATTATAATTTTTTTTATAGTTATACCTATTTTAATTGGAGGATTCGGAAATTGATTAGTCCCTCTTATATTAGGAGCCCCAGACATAGCTTTTCCCCGTATAAATAATATAAGTTTTTGACTTTTGCCCCCATCACTGACTTTACTTCTTTCTAGTTCAATTGTAGAAAATGGAGCAGGAACAGGATGAACAGTTTATCCCCCTCTTTCAGCAGCTATTGCACACAGAGGAGCCTCTGTCGATTTAGCCATTTTTTCTCTTCATTTAGCAGGAGTGTCCTCAATTTTAGGGTCTGTAAATTTTATTACTACAGTAATTAATATACGGGCAAACGGAATTACCCTAGATCGAATACCATTATTTGTTTGATCAGTTGTTATTACTACAGTTCTTTTACTGCTTTCTTTACCTGTTCTAGCTGGAGCAATTACAATACTCCTAACTGATCGAAACTTAAATACTTCTTTTTTTGATCCGGCAGGTGGGGGAGACCCTATTCTTTATCAACATTTATTC
>GDIP3551-22|Glyptotendipes glaucus|ZFMK-TIS-2570469|Germany|OP927536
AACTCTATATTTTATTTTTTGTGCCTGATCTGGGATAGTCGGAACATCTCTAAGAATGCTTATTCGAGCAGAATTAGGACGACCTGGAACTTTTATCGGAGACGACCAAATTTATAACGTAATTGTTACAGCTCATGCTTTTATTATAATTTTTTTTATAGTTATACCTATTTTAATTGGAGGATTCGGAAATTGATTAGTCCCTCTTATATTAGGAGCCCCAGACATAGCTTTTCCCCGTATAAATAATATAAGTTTTTGACTTTTGCCCCCATCACTGACTTTACTTCTTTCTAGTTCAATTGTAGAAAATGGAGCAGGAACAGGATGAACAGTTTATCCCCCTCTTTCAGCAGCTATTGCACACAGAGGAGCCTCTGTCGATTTAGCCATTTTTTCTCTTCATTTAGCAGGAGTGTCCTCAATTTTAGGGTCTGTAAATTTTATTACTACAGTAATTAATATACGGGCAAACGGAATTACCCTAGATCGAATACCATTATTTGTTTGATCAGTTGTTATTACTACAGTTCTTTTACTGCTTTCTTTACCTGTTCTAGCTGGAGCAATTACAATACTCCTAACTGATCGAAACTTAAATACTTCTTTTTTTGATCCGGCAGGTGGGGGAGACCCTATTCTTTATCAACATTTATTC
>GDIP3539-22|Glyptotendipes cauliginellus|ZFMK-TIS-2570457|Germany|OP927557
AACTCTATATTTTATTTTTTGTGCCTGATCTGGGATAGTCGGAACATCTCTAAGAATGCTTATTCGAGCAGAATTAGGACGACCTGGAACTTTTATCGGAGACGACCAAATTTATAACGTAATTGTTACAGCTCATGCTTTTATTATAATTTTTTTTATAGTTATACCTATTTTAATTGGAGGATTCGGAAATTGATTAGTCCCTCTTATATTAGGAGCCCCAGACATAGCTTTTCCCCGTATAAATAATATAAGTTTTTGACTTTTGCCCCCATCACTGACTTTACTTCTTTCTAGTTCAATTGTAGAAAATGGAGCAGGAACAGGATGAACAGTTTATCCCCCTCTTTCAGCAGCTATTGCACACAGAGGAGCCTCTGTCGATTTAGCCATTTTTTCTCTTCATTTAGCAGGAGTGTCCTCAATTTTAGGGTCTGTAAATTTTATTACTACAGTAATTAATATACGGGCAAACGGAATTACCCTAGATCGAATACCATTATTTGTTTGATCAGTTGTTATTACTACAGTTCTTTTACTGCTTTCTTTACCTGTTCTAGCTGGAGCAATTACAATACTCCTAACTGATCGAAACTTAAATACTTCTTTTTTTGATCCGGCAGGTGGGGGAGACCCTATTCTTTATCAACATTTATTC
>GDIP3697-22|Glyptotendipes pallens|ZFMK-TIS-2596443|Germany|OP927541
AACTCTATATTTTATTTTTGGTGCCTGATCTGGGATAGTCGGAACATCTCTAAGAATGCTTATTCGAGCAGAATTAGGACGACCTGGAACTTTTATCGGAGACGACCAAATTTATAACGTAATTGTTACAGCTCATGCTTTTATTATAATTTTTTTTATAGTTATACCTATTTTAATTGGAGGATTCGGAAATTGATTAGTCCCTCTTATATTAGGAGCCCCAGACATAGCTTTTCCCCGTATAAATAATATAAGTTTTTGACTTTTGCCCCCATCACTGACTTTACTTCTTTCTAGTTCAATTGTAGAAAATGGAGCAGGAACAGGATGAACAGTTTATCCCCCTCTTTCAGCAGCTATTGCACACAGAGGAGCCTCTGTCGATTTAGCCATTTTTTCTCTTCATTTAGCAGGAGTGTCCTCAATTTTAGGGTCTGTAAATTTTATTACTACAGTAATTAATATACGGGCAAACGGAATTACCCTAGATCGAATACCATTATTTGTTTGATCAGTTGTTATTACTACAGTTCTTTTACTGCTTTCTTTACCTGTCCTAGCTGGAGCAATTACAATACTCCTAACTGATCGAAACTTAAATACTTCTTTTTTTGATCCGGCAGGTGGGGGAGACCCTATTCTTTATCAACATTTATTC
>GDIP3606-22|Glyptotendipes pallens|ZFMK-TIS-2596246|Germany|OP927436
AACTCTATATTTTATTTTTGGTGCCTGATCTGGGATAGTCGGAACATCTCTAAGAATGCTTATTCGAGCAGAATTAGGACGACCTGGAACTTTTATCGGAGACGACCAAATTTATAACGTAATTGTTACAGCTCATGCTTTTATTATAATTTTTTTTATAGTTATACCTATTTTAATTGGAGGATTCGGAAATTGATTAGTCCCTYTTATATTAGGAGCCCCAGACATAGCTTTTCCCCGTATAAATAATATAAGTTTTTGACTTTTGCCCCCATCACTGACTTTACTTCTTTCTAGTTCAATTGTAGAAAATGGAGCAGGAACAGGATGAACAGTTTATCCCCCTCTTTCAGCAGCTATTGCACACAGAGGAGCCTCTGTCGATTTAGCCATTTTTTCTCTTCATTTAGCAGGAGTGTCCTCAATTTTAGGGTCTGTAAATTTTATTACTACAGTAATTAATATACGGGCAAACGGAATTACCCTAGATCGAATACCATTATTTGTTTGATCAGTTGTTATTACTACAGTTCTTTTACTGCTTTCTTTACCTGTTCTAGCTGGAGCAATTACAATACTCCTAACTGATCGAAACTTAAATACTTCTTTTTTTGATCCGGCAGGTGGGGGAGACCCTATTCTTTATCAACATTTATTC
>GDIP3550-22|Glyptotendipes pallens|ZFMK-TIS-2570468|Germany|OP927556
AACTCTATATTTTATTTTTGGTGCCTGATCTGGGATAGTCGGAACATCTCTAAGAATGCTTATTCGAGCAGAATTAGGACGACCTGGAACTTTTATCGGAGACGACCAAATTTATAACGTAATTGTTACAGCTCATGCTTTTATTATAATTTTTTTTATAGTTATACCTATTTTAATTGGAGGATTCGGAAATTGATTAGTCCCTCTTATATTAGGAGCCCCAGACATAGCTTTTCCCCGTATAAATAATATAAGTTTTTGACTTTTGCCCCCATCACTGACTTTACTTCTTTCTAGTTCAATTGTAGAAAATGGAGCAGGAACAGGATGAACAGTTTATCCCCCTCTTTCAGCAGCTATTGCACACAGAGGAGCCTCTGTCGATTTAGCCATTTTTTCTCTTCATTTAGCAGGAGTGTCCTCAATTTTAGGGTCTGTAAATTTTATTACTACAGTAATTAATATACGGGCAAACGGAATTACCCTAGATCGAATACCATTATTTGTTTGATCAGTTGTTATTACTACAGTTCTTTTACTGCTTTCTTTACCTGTTCTAGCTGGAGCAATTACAATACTCCTAACTGATCGAAACTTAAATACTTCTTTTTTTGATCCGGCAGGTGGGGGAGACCCTATTCTTTATCAACATTTATTC
>GDIP3833-22|Dicrotendipes nervosus|ZFMK-TIS-2603355|Germany|OP927422
AACACTTTATTTTATTTTTGGAGCCTGATCAGGTATAGTAGGTACATCTTTAAGTATACTTATTCGAGCTGAATTAGGACGCCCAGGAACTTTTATTGGAGACGATCAAATTTATAATGTAATTGTCACAGCGCACGCATTTATTATAATTTTTTTTATAGTTATACCTATTTTAATTGGAGGATTTGGAAATTGACTTGTACCTCTTATATTAGGAGCCCCAGATATAGCATTTCCGCGAATAAATAATATAAGTTTTTGATTATTACCCCCTTCACTTACTCTTCTTCTTTCTAGTTCTATTGTAGAAAATGGCGCAGGAACAGGATGAACAGTTTACCCTCCCCTTTCTGCTGCTATTGCACATAGAGGGGCTTCAGTTGATTTAGCAATTTTTTCTTTACATCTAGCAGGTGTGTCATCAATCTTAGGTTCTGTAAATTTTATTACAACAGTAATTAATATACGAGCTAATGGAATTACTTTAGATCGAATACCTCTTTTTGTATGATCAGTTGTAATTACTACTATTTTATTACTTCTTTCTCTACCTGTTTTAGCTGGAGCTATTACAATATTACTAACAGATCGAAATTTAAATACCTCTTTCTTTGATCCAGCAGGTGGAGGAGACCCTATTCTTTATCAACATTTATTT
>GDIP3624-22|Dicrotendipes nervosus|ZFMK-TIS-2596264|Germany|OP927522
AACACTTTATTTTATTTTTGGAGCCTGATCAGGTATAGTAGGTACATCTTTAAGTATACTTATTCGAGCTGAATTAGGACGCCCAGGAACTTTTATTGGAGACGATCAAATTTATAATGTAATTGTCACAGCGCACGCATTTATTATAATTTTTTTTATAGTTATACCTATTTTAATTGGAGGATTTGGAAATTGACTAGTACCTCTTATATTAGGAGCCCCAGATATGGCATTTCCACGAATAAATAATATAAGTTTTTGATTATTACCTCCTTCACTTACTCTTCTTCTTTCTAGTTCTATTGTAGAAAATGGGGCAGGAACAGGATGAACAGTTTATCCCCCCCTTTCTGCTGCTATTGCACATAGAGGGGCTTCAGTTGATTTAGCAATTTTTTCTTTACATCTAGCAGGTGTGTCATCAATCTTAGGTTCTGTAAATTTTATTACAACAGTAATTAATATACGAGCTAATGGAATTACTTTAGATCGAATACCTCTTTTTGTATGATCAGTTGTAATTACTACTATTTTATTACTTCTTTCTCTACCTGTTTTAGCTGGAGCTATTACAATATTACTAACAGATCGAAATTTAAATACCTCTTTCTTTGATCCAGCAGGTGGAGGAGACCCTATTCTTTATCAACATTTATTT
>GDIP3706-22|Dicrotendipes nervosus|ZFMK-TIS-2596453|Germany|OP927413
AACACTTTATTTTATTTTTGGAGCCTGATCAGGTATAGTAGGTACATCTTTAAGTATACTTATTCGAGCTGAATTAGGACGCCCAGGAACTTTTATTGGAGACGATCAAATTTATAATGTAATTGTCACAGCGCACGCATTTATTATAATTTTTTTTATAGTTATACCTATTTTAATTGGAGGATTTGGAAATTGACTAGTACCTCTTATATTAGGAGCCCCAGATATGGCATTTCCACGAATAAATAATATAAGTTTTTGATTATTACCTCCTTCACTTACTCTTCTTCTTTCTAGTTCTATTGTAGAAAATGGGGCAGGAACAGGATGAACAGTTTATCCCCCCCTTTCTGCTGCTATTGCACATAGAGGGGCTTCAGTTGATTTAGCAATTTTTTCTTTACATCTAGCAGGTGTGTCATCAATCTTAGGTTCTGTAAATTTTATTACAACAGTAATTAATATACGAGCTAATGGAATTACTTTAGATCGAATACCTCTTTTTGTATGATCAGTTGTAATTACTACTATTTTATTACTTCTTTCTCTACCTGTTTTAGCTGGAGCTATTACAATATTACTAACAGATCGAAATTTAAATACCTCTTTCTTTGATCCAGCAGGTGGAGGAGACCCTATTCTTTATCAACATTTATTT
>GDIP3705-22|Dicrotendipes nervosus|ZFMK-TIS-2596452|Germany|OP927676
AACACTTTATTTTATTTTTGGAGCCTGATCAGGTATAGTAGGTACATCTTTAAGTATACTTATTCGAGCTGAATTAGGACGCCCAGGAACTTTTATTGGAGACGATCAAATTTATAATGTAATTGTCACAGCGCACGCATTTATTATAATTTTTTTTATAGTTATACCTATTTTAATTGGAGGATTTGGAAATTGACTAGTACCTCTTATATTAGGAGCCCCAGATATGGCATTTCCACGAATAAATAATATAAGTTTTTGATTATTACCTCCTTCACTTACTCTTCTTCTTTCTAGTTCTATTGTAGAAAATGGGGCAGGAACAGGATGAACAGTTTATCCCCCCCTTTCTGCTGCTATTGCACATAGAGGGGCTTCAGTTGATTTAGCAATTTTTTCTTTACATCTAGCAGGTGTGTCATCAATCTTAGGTTCTGTAAATTTTATTACAACAGTAATTAATATACGAGCTAATGGAATTACTTTAGATCGAATACCTCTTTTTGTATGATCAGTTGTAATTACTACTATTTTATTACTTCTTTCTCTACCTGTTTTAGCTGGAGCTATTACAATATTACTAACAGATCGAAATTTAAATACCTCTTTCTTTGATCCAGCAGGTGGAGGAGACCCTATTCTTTATCAACATTTATTT
>GDIP3724-22|Dicrotendipes tritomus|ZFMK-TIS-2596472|Germany|OP927573
AACACTTTATTTTATTTTTGGTGCCTGATCAGGTATAGTAGGTACATCTTTAAGTATACTTATTCGAGCTGAATTAGGGCGCCCAGGAACTTTTATTGGAGACGATCAAATTTATAATGTAATTGTCACAGCGCACGCATTTATTATAATTTTTTTTATAGTTATACCTATTTTAATTGGAGGATTTGGAAATTGACTAGTACCTCTTATATTAGGAGCCCCAGATATGGCATTTCCACGAATAAATAATATAAGTTTTTGATTATTACCCCCTTCACTTACTCTTCTTCTTTCTAGCTCTATTGTAGAAAATGGCGCAGGAACAGGATGAACAGTTTATCCCCCCCTTTCTGCTGCTATTGCACATAGAGGGGCTTCAGTTGATTTAGCAATTTTTTCTTTACATCTAGCAGGTGTGTCATCAATCTTAGGTTCTGTAAATTTTATTACAACAGTAATTAATATACGAGCTAATGGAATTACTTTAGATCGAATACCTCTTTTTGTATGATCAGTTGTAATTACTACTATTTTATTACTTCTTTCTCTACCTGTTTTAGCTGGAGCTATTACAATATTACTAACAGATCGAAATTTAAATACCTCTTTCTTTGATCCAGCAGGTGGGGGAGACCCTATTCTTTATCAACATTTATTT
>GDIP3768-22|Parachironomus gracilior|ZFMK-TIS-2596517|Germany|OP927560
AACACTATATTTTATTTTTGGGGCTTGATCTGGAATAGTAGGGACTTCTCTAAGTATATTAATTCGTGCAGAATTGGGACGTCCTGGAACATTTATTGGGGATGACCAAATTTATAATGTAATTGTAACAGCCCACGCTTTTATTATAATTTTTTTCATAGTAATACCTATTTTAATTGGAGGATTTGGAAATTGACTTGTACCCCTAATATTGGGGGCGCCTGATATGGCGTTTCCTCGAATAAATAATATAAGTTTTTGACTTCTTCCCCCTTCTCTCACTCTTCTTCTTTCTAGCTCTATTGTTGAAAATGGGGCAGGAACTGGTTGAACAGTTTATCCCCCTCTTTCATCAGCTATTGCCCATAGAGGGGCTTCTGTTGATTTAGCAATTTTCTCCCTTCACTTAGCAGGAGTATCTTCAATTTTAGGATCAGTAAACTTTATTACAACAGTAATTAATATACGAGCTAATGGTATTACCTTAGATCGGATACCCCTATTTGTCTGATCAGTAGTAATTACTACTGTTCTTCTTCTTTTATCTCTCCCAGTATTAGCAGGAGCAATTACAATACTTCTAACAGACCGAAATTTAAATACATCTTTTTTTGACCCGGCTGGTGGGGGAGACCCTATTCTTTATCAACACTTATTT
>GDIP3680-22|Parachironomus monochromus|ZFMK-TIS-2596326|Germany|OP927633
AACACTATATTTTATTTTTGGGGCTTGATCTGGAATAGTAGGGACTTCTCTAAGTATATTAATTCGTGCAGAATTGGGACGTCCTGGAACATTTATTGGGGATGACCAAATTTATAATGTAATTGTAACAGCCCACGCTTTTATTATAATTTTTTTCATAGTAATGCCTATTTTAATTGGAGGATTTGGAAATTGACTTGTACCCCTAATATTGGGGGCGCCTGATATGGCGTTTCCTCGAATAAATAATATAAGTTTTTGACTCCTTCCTCCTTCTCTCACTCTTCTTCTTTCTAGCTCTATTGTTGAAAATGGGGCAGGAACTGGTTGAACAGTTTATCCCCCTCTTTCATCAGCTATTGCCCATAGAGGGGCTTCTGTTGATTTAGCAATTTTCTCCCTTCACTTAGCAGGAGTATCTTCAATTTTAGGATCAGTAAACTTTATTACAACAGTAATTAATATACGAGCTAATGGTATTACCTTAGATCGGATACCCCTATTTGTCTGATCAGTAGTAATTACTACTGTTCTTCTTCTTTTATCTCTCCCAGTATTAGCAGGAGCAATTACAATACTTCTAACAGACCGAAATTTAAATACATCTTTTTTTGACCCGGCTGGTGGGGGAGACCCTATTCTTTATCAACACTTATTT
>GDIP3607-22|Parachironomus monochromus|ZFMK-TIS-2596247|Germany|OP927523
AACACTATATTTTATTTTTGGGGCTTGATCTGGAATAGTAGGGACTTCTCTAAGTATATTAATTCGTGCAGAATTGGGACGTCCTGGAACATTTATTGGGGATGACCAAATTTATAATGTAATTGTAACAGCCCACGCTTTTATTATAATTTTTTTCATAGTAATGCCTATTTTAATTGGAGGATTTGGAAATTGACTTGTACCCCTAATATTGGGGGCGCCTGATATGGCGTTTCCTCGAATAAATAATATAAGTTTTTGACTCCTTCCTCCTTCTCTCACTCTTCTTCTTTCTAGCTCTATTGTTGAAAATGGGGCAGGAACTGGTTGAACAGTTTATCCCCCTCTTTCATCAGCTATTGCCCATAGAGGGGCTTCTGTTGATTTAGCAATTTTCTCCCTTCACTTAGCAGGAGTATCTTCAATTTTAGGATCAGTAAACTTTATTACAACAGTAATTAATATACGAGCTAATGGTATTACCTTAGATCGGATACCCCTATTTGTCTGATCAGTAGTAATTACTACTGTTCTTCTTCTTTTATCTCTCCCAGTATTAGCAGGAGCAATTACAATACTTCTAACAGACCGAAATTTAAATACATCTTTTTTTGACCCGGCTGGTGGGGGAGACCCTATTCTTTATCAACACTTATTT
>GDIP3600-22|Parachironomus monochromus|ZFMK-TIS-2596238|Germany|OP927660
AACACTATATTTTATTTTTGGGGCTTGATCTGGAATAGTAGGGACTTCTCTAAGTATATTAATTCGTGCAGAATTGGGACGTCCTGGAACATTTATTGGGGATGACCAAATTTATAATGTAATTGTAACAGCCCACGCTTTTATTATAATTTTTTTCATAGTAATGCCTATTTTAATTGGAGGATTTGGAAATTGACTTGTACCCCTAATATTGGGGGCGCCTGATATGGCGTTTCCTCGAATAAATAATATAAGTTTTTGACTCCTTCCTCCTTCTCTCACTCTTCTTCTTTCTAGCTCTATTGTTGAAAATGGGGCAGGAACTGGTTGAACAGTTTATCCCCCTCTTTCATCAGCTATTGCCCATAGAGGGGCTTCTGTTGATTTAGCAATTTTCTCCCTTCACTTAGCAGGAGTATCTTCAATTTTAGGATCAGTAAACTTTATTACAACAGTAATTAATATACGAGCTAATGGTATTACCTTAGATCGGATACCCCTATTTGTCTGATCAGTAGTAATTACTACTGTTCTTCTTCTTTTATCTCTCCCAGTATTAGCAGGAGCAATTACAATACTTCTAACAGACCGAAATTTAAATACATCTTTTTTTGACCCGGCTGGTGGGGGAGACCCTATTCTTTATCAACACTTATTT
>GDIP3570-22|Parachironomus monochromus|ZFMK-TIS-2570488|Germany|OP927393
AACACTATATTTTATTTTTGGGGCTTGATCTGGAATAGTAGGGACTTCTCTAAGTATATTAATTCGTGCAGAATTGGGACGTCCTGGAACATTTATTGGGGATGACCAAATTTATAATGTAATTGTAACAGCCCACGCTTTTATTATAATTTTTTTCATAGTAATGCCTATTTTAATTGGAGGATTTGGAAATTGACTTGTACCCCTAATATTGGGGGCGCCTGATATGGCGTTTCCTCGAATAAATAATATAAGTTTTTGACTCCTTCCTCCTTCTCTCACTCTTCTTCTTTCTAGCTCTATTGTTGAAAATGGGGCAGGAACTGGTTGAACAGTTTATCCCCCTCTTTCATCAGCTATTGCCCATAGAGGGGCTTCTGTTGATTTAGCAATTTTCTCCCTTCACTTAGCAGGAGTATCTTCAATTTTAGGATCAGTAAACTTTATTACAACAGTAATTAATATACGAGCTAATGGTATTACCTTAGATCGGATACCCCTATTTGTCTGATCAGTAGTAATTACTACTGTTCTTCTTCTTTTATCTCTCCCAGTATTAGCAGGAGCAATTACAATACTTCTAACAGACCGAAATTTAAATACATCTTTTTTTGACCCGGCTGGTGGGGGAGACCCTATTCTTTATCAACACTTATTT
>GDIP3528-22|Parachironomus gracilior|ZFMK-TIS-2570446|Germany|OP927623
AACACTATATTTTATTTTTGGGGCTTGATCTGGAATAGTAGGGACTTCTCTAAGTATATTAATTCGTGCAGAATTGGGACGTCCTGGAACATTTATTGGGGATGACCAAATTTATAATGTAATTGTAACAGCCCACGCTTTTATTATAATTTTTTTCATAGTAATGCCTATTTTAATTGGAGGATTTGGAAATTGACTTGTACCCCTAATATTGGGGGCGCCTGATATGGCGTTTCCTCGAATAAATAATATAAGTTTTTGACTCCTTCCTCCTTCTCTCACTCTTCTTCTTTCTAGCTCTATTGTTGAAAATGGGGCAGGAACTGGTTGAACAGTTTATCCCCCTCTTTCATCAGCTATTGCCCATAGAGGGGCTTCTGTTGATTTAGCAATTTTCTCCCTTCACTTAGCAGGAGTATCTTCAATTTTAGGATCAGTAAACTTTATTACAACAGTAATTAATATACGAGCTAATGGTATTACCTTAGATCGGATACCCCTATTTGTCTGATCAGTAGTAATTACTACTGTTCTTCTTCTTTTATCTCTCCCAGTATTAGCAGGAGCAATTACAATACTTCTAACAGACCGAAATTTAAATACATCTTTTTTTGACCCGGCTGGTGGGGGAGACCCTATTCTTTATCAACACTTATTT
>GDIP3790-22|Parachironomus monochromus|ZFMK-TIS-2602562|Germany|OP927477
AACACTATATTTTATTTTTGGGGCTTGATCTGGAATAGTAGGGACTTCTCTAAGTATATTAATTCGTGCAGAATTGGGACGTCCTGGAACATTTATTGGGGATGACCAAATTTATAATGTAATTGTAACAGCCCACGCTTTTATTATAATTTTTTTCATAGTAATGCCTATTTTAATTGGAGGATTTGGAAATTGACTTGTACCCCTAATATTGGGGGCGCCTGATATGGCGTTTCCTCGAATAAATAATATAAGTTTTTGACTCCTTCCTCCTTCTCTCACTCTTCTTCTTTCTAGCTCTATTGTTGAAAATGGGGCAGGAACTGGTTGAACAGTTTATCCCCCTCTTTCATCAGCTATTGCCCATAGAGGGGCTTCTGTTGATTTAGCAATTTTCTCCCTTCACTTAGCAGGAGTATCTTCAATTTTAGGATCAGTAAACTTTATTACAACAGTAATTAATATACGAGCTAATGGTATTACCTTAGATCGGATACCCCTATTTGTCTGATCAGTAGTAATTACTACTGTTCTTCTTCTTTTATCTCTCCCAGTATTAGCAGGAGCAATTACAATACTTCTAACAGACCGAAATTTAAATACATCTTTTTTTGACCCGGCTGGTGGGGGAGACCCTATTCTTTATCAACACTTATTT
>GDIP3788-22|Parachironomus monochromus|ZFMK-TIS-2602560|Germany|OP927585
AACACTATATTTTATTTTTGGGGCTTGATCTGGAATAGTAGGGACTTCTCTAAGTATATTAATTCGTGCAGAATTGGGACGTCCTGGAACATTTATTGGGGATGACCAAATTTATAATGTAATTGTAACAGCCCACGCTTTTATTATAATTTTTTTCATAGTAATGCCTATTTTAATTGGAGGATTTGGAAATTGACTTGTACCCCTAATATTGGGGGCGCCTGATATGGCGTTTCCTCGAATAAATAATATAAGTTTTTGACTCCTTCCTCCTTCTCTCACTCTTCTTCTTTCTAGCTCTATTGTTGAAAATGGGGCAGGAACTGGTTGAACAGTTTATCCCCCTCTTTCATCAGCTATTGCCCATAGAGGGGCTTCTGTTGATTTAGCAATTTTCTCCCTTCACTTAGCAGGAGTATCTTCAATTTTAGGATCAGTAAACTTTATTACAACAGTAATTAATATACGAGCTAATGGTATTACCTTAGATCGGATACCCCTATTTGTCTGATCAGTAGTAATTACTACTGTTCTTCTTCTTTTATCTCTCCCAGTATTAGCAGGAGCAATTACAATACTTCTAACAGACCGAAATTTAAATACATCTTTTTTTGACCCGGCTGGTGGGGGAGACCCTATTCTTTATCAACACTTATTT
>GDIP3786-22|Parachironomus monochromus|ZFMK-TIS-2602555|Germany|OP927593
AACACTATATTTTATTTTTGGGGCTTGATCTGGAATAGTAGGGACTTCTCTAAGTATATTAATTCGTGCAGAATTGGGACGTCCTGGAACATTTATTGGGGATGACCAAATTTATAATGTAATTGTAACAGCCCACGCTTTTATTATAATTTTTTTCATAGTAATGCCTATTTTAATTGGAGGATTTGGAAATTGACTTGTACCCCTAATATTGGGGGCGCCTGATATGGCGTTTCCTCGAATAAATAATATAAGTTTTTGACTCCTTCCTCCTTCTCTCACTCTTCTTCTTTCTAGCTCTATTGTTGAAAATGGGGCAGGAACTGGTTGAACAGTTTATCCCCCTCTTTCATCAGCTATTGCCCATAGAGGGGCTTCTGTTGATTTAGCAATTTTCTCCCTTCACTTAGCAGGAGTATCTTCAATTTTAGGATCAGTAAACTTTATTACAACAGTAATTAATATACGAGCTAATGGTATTACCTTAGATCGGATACCCCTATTTGTCTGATCAGTAGTAATTACTACTGTTCTTCTTCTTTTATCTCTCCCAGTATTAGCAGGAGCAATTACAATACTTCTAACAGACCGAAATTTAAATACATCTTTTTTTGACCCGGCTGGTGGGGGAGACCCTATTCTTTATCAACACTTATTT
>GDIP3548-22|Parachironomus monochromus|ZFMK-TIS-2570466|Germany|OP927656
AACACTATATTTTATTTTTGGGGCTTGATCTGGAATAGTAGGGACTTCTCTAAGTATATTAATTCGTGCAGAATTGGGACGTCCTGGAACATTTATTGGGGATGACCAAATTTATAATGTAATTGTAACAGCCCACGCTTTTATTATAATTTTTTTCATAGTAATGCCTATTTTAATTGGAGGATTTGGAAATTGACTTGTACCCCTAATATTGGGGGCACCTGATATGGCGTTTCCTCGAATAAATAATATAAGTTTTTGACTCCTTCCTCCTTCTCTCACTCTTCTTCTTTCTAGCTCTATTGTTGAAAATGGGGCAGGAACTGGTTGAACAGTTTATCCCCCTCTTTCATCAGCTATTGCCCATAGAGGGGCTTCTGTTGATTTAGCAATTTTCTCCCTTCACTTAGCAGGAGTATCTTCAATTTTAGGATCAGTAAACTTTATTACAACAGTAATTAATATACGAGCTAATGGTATTACCTTAGATCGGATACCCCTATTTGTCTGATCAGTAGTAATTACTACTGTTCTTCTTCTTTTATCTCTCCCAGTATTAGCAGGAGCAATTACAATACTTCTAACAGACCGAAATTTAAATACATCTTTTTTTGACCCGGCTGGTGGGGGAGACCCTATTCTTTATCAACACTTATTT
>GDIP3536-22|Parachironomus monochromus|ZFMK-TIS-2570454|Germany|OP927636
AACACTATATTTTATTTTTGGGGCTTGATCTGGAATAGTAGGGACTTCTCTAAGTATATTAATTCGTGCAGAATTGGGACGTCCTGGAACATTTATTGGGGATGACCAAATTTATAATGTAATTGTAACAGCCCACGCTTTTATTATAATTTTTTTCATAGTAATACCTATTTTAATTGGAGGATTTGGAAATTGACTTGTACCCCTAATATTGGGGGCGCCTGATATGGCGTTTCCTCGAATAAATAATATAAGTTTTTGACTCCTTCCTCCTTCTCTCACTCTTCTTCTTTCTAGCTCTATTGTTGAAAATGGGGCAGGAACTGGTTGAACAGTTTATCCCCCTCTTTCATCAGCTATTGCCCATAGAGGGGCTTCTGTTGATTTAGCAATTTTCTCCCTTCACTTAGCAGGAGTATCTTCAATTTTAGGATCAGTAAACTTTATTACAACAGTAATTAATATACGAGCTAATGGTATTACCTTAGATCGGATACCCCTATTTGTCTGATCAGTAGTAATTACTACTGTTCTCCTTCTTTTATCTCTCCCAGTATTAGCAGGAGCAATTACAATACTTCTAACAGACCGAAATTTAAATACATCTTTTTTTGACCCGGCTGGTGGGGGAGACCCTATTCTTTATCAACACTTATTT
>GDIP3802-22|Parachironomus gracilior|ZFMK-TIS-2602576|Germany|OP927473
AACACTATATTTTATTTTTGGGGCTTGATCTGGAATAGTAGGGACTTCTCTAAGTATATTAATTCGTGCAGAATTGGGACGTCCTGGAACATTTATTGGGGATGACCAAATTTATAATGTAATTGTAACAGCCCACGCTTTTATTATAATTTTTTTCATAGTAATACCTATTTTAATTGGAGGATTTGGAAATTGACTTGTACCCCTAATATTGGGGGCGCCTGATATGGCGTTTCCTCGAATAAATAATATAAGTTTTTGACTCCTTCCTCCTTCTCTCACTCTTCTTCTTTCTAGCTCTATTGTTGAAAATGGGGCAGGAACTGGTTGAACAGTTTATCCCCCTCTTTCATCAGCTATTGCCCATAGAGGGGCTTCTGTTGATTTAGCAATTTTCTCCCTTCACTTAGCAGGAGTATCTTCAATTTTAGGATCAGTAAACTTTATTACAACAGTAATTAATATACGAGCTAATGGTATTACCTTAGATCGGATACCCCTATTTGTCTGATCAGTAGTAATTACTACTGTTCTTCTTCTTTTATCTCTCCCAGTATTAGCAGGAGCAATTACAATACTTCTAACAGACCGAAATTTAAATACATCTTTTTTTGACCCGGCTGGTGGGGGAGACCCTATTCTTTATCAACACTTATTT
>GDIP3798-22|Psectrocladius oxyura|ZFMK-TIS-2602571|Germany|OP927435
AACTTTATATTTTATTTTTGGAGCTTGATCTGGTATAGTTGGTACTTCTTTAAGCATGCTTATTCGAGCAGAACTAGGACGACCAGGAACTTTTATTGGAGATGACCAAATTTATAATGTAATTGTTACAGCTCATGCTTTTATTATAATTTTTTTCATAGTAATACCTATTTTGATTGGGGGATTCGGTAACTGACTAGTACCTTTAATGTTAGGAGCCCCAGACATAGCTTTTCCCCGAATAAATAATATAAGTTTTTGACTTCTCCCCCCTTCTCTTACCCTTCTTCTTTCTAGTTCGATCGTAGAAAATGGAGCAGGAACCGGATGAACTGTTTACCCGCCTCTATCTTCTGCTATTGCTCACAGAGGGGCCTCTGTCGATTTAGCTATTTTTTCGTTACATTTAGCCGGGGTTTCTTCAATTTTAGGCTCAGTAAATTTTATTACCACTGTTATTAATATACGGTCAAATGGAATTACATTAGATCGAATACCTTTATTTGTGTGATCTGTGGTAATTACTACGGTTCTCCTTCTCCTTTCATTGCCTGTCTTAGCTGGGGCAATTACTATGCTTCTAACCGATCGAAATTTAAATACTTCATTTTTCGACCCAGCTGGCGGAGGTGACCCTATTCTTTATCAACACTTATTC
>GDIP3572-22|Chironomus plumosus|ZFMK-TIS-2587073|Germany|OP927562
AACTCTCTACATTATTTTTGGTGCTTGATCAGGAATAGTAGGGACATCTTTAAGTATACTTATTCGAGCAGAATTAGGACGTCCCGGTACTTTTATTGGAGATGACCAAATTTATAATGTAGTAGTCACAGCACATGCATTTATTATAATTTTTTTCATAGTAATACCAATTCTTATTGGAGGGTTTGGTAATTGACTTGTACCTCTAATACTGGGGGCACCAGATATAGCTTTCCCCCGAATAAATAATATAAGTTTTTGACTTCTTCCCCCTTCTCTTACACTTTTACTTTCTAGTTCATTTGTAGAAAATGGAGCAGGAACCGGGTGAACAGTTTATCCTCCTCTTTCTGCAGCTATTGCTCACAGAGGGGCCTCTGTTGACTTAGCTATTTTTTCTCTTCATCTAGCCGGTGTTTCTTCAATTCTAGGATCTGTAAATTTCATTACTACAGTAATTAATATGCGAGCTAACGGAATTACATTAGATCGAATACCTTTATTTGTTTGATCTGTAGTTATTACAACAGTTCTTCTACTTCTATCCCTACCTGTATTAGCCGGAGCTATTACAATACTTTTAACTGACCGTAATTTAAATACATCATTTTTTGACCCAGCCGGAGGGGGAGACCCCATCTTATACCAACATTTATTC
>GDIP3662-22|Tanypus punctipennis|ZFMK-TIS-2596307|Germany|OP927530
AACTCTTTATTTCGTATTCGGAGCATGATCAGGTATAGTAGGTACTTCCCTTAGTATCTTAGTACGAGCTGAATTAGGACACCCGGGGGCATTAATCGGAGATGATCAAATTTATAATGTAATTGTTACTGCCCATGCTTTTGTAATAATTTTTTTTATAGTTATACCTATTTTAATTGGGGGGTTCGGAAACTGGTTAGTTCCTCTTATACTAGGAGCACCCGATATAGCATTCCCTCGAATAAATAATATAAGTTTTTGATTGCTTCCCCCCTCATTAACATTATTATTAGCAAGCTCAATTGTAGAAAACGGAGCAGGAACTGGTTGAACAGTATATCCCCCCCTATCTTCAGGAATTGCTCACGCCGGAGCTTCTGTAGACTTAGCAATTTTCTCTCTTCACTTAGCTGGTATTTCATCAATTTTAGGTGCTGTAAATTTTATTACAACAGTAATTAATATACGATCTAATGGTATTACTTTAGATCGAATACCACTATTTGTTTGATCAGTAGTAATTACAGCCGTATTATTACTTTTATCTTTACCCGTTCTTGCTGGAGCTATTACTATATTATTAACAGACCGTAATTTAAATACTTCATTTTTTGATCCAGCGGGAGGGGGAGACCCCATCTTATACCAACATTTATTT
>GDIP3707-22|Xenopelopia nigricans|ZFMK-TIS-2596454|Germany|OP927603
AACTCTTTATTTCGTATTCGGAGCATGATCAGGTATAGTAGGTACTTCCCTTAGTATCTTAGTACGAGCTGAATTAGGACACCCGGGGGCATTAATCGGAGATGATCAAATTTATAATGTAATTGTTACTGCCCATGCTTTTGTAATAATTTTTTTTATAGTTATACCTATTTTAATTGGGGGGTTCGGAAACTGGTTAGTTCCTCTTATACTAGGAGCACCCGATATAGCATTCCCTCGAATAAATAATATAAGTTTTTGATTGCTTCCCCCCTCATTAACATTATTATTAGCAAGCTCAATTGTAGAAAACGGAGCAGGAACTGGTTGAACAGTATATCCCCCCCTATCTTCAGGAATTGCTCACGCCGGAGCTTCTGTAGACTTAGCAATTTTCTCTCTTCACTTAGCTGGTATTTCATCAATTTTAGGTGCTGTAAATTTTATTACAACAGTAATTAATATACGATCTAATGGTATTACTTTAGATCGAATACCACTATTTGTTTGATCAGTAGTAATTACAGCCGTATTATTACTTTTATCTTTACCCGTTCTTGCTGGAGCTATTACTATATTATTAACAGACCGTAATTTAAATACTTCATTTTTTGATCCAGCGGGAGGGGGAGACCCCATCTTATACCAACATTTATTT
>GDIP3679-22|Chironomus melanescens|ZFMK-TIS-2596325|Germany|OP927417
AACTTTATACATTATTTTTGGAGCTTGATCTGGAATAGTAGGGACATCTCTAAGTATGCTTATTCGAGCTGAATTAGGACGACCAGGTACTTTCATTGGAGATGACCAAATTTATAATGTTGTAGTTACAGCCCACGCTTTTGTTATAATTTTTTTCATAGTAATACCAATTTTAATTGGGGGATTCGGTAATTGACTTGTTCCTTTAATATTAGGAGCACCTGATATGGCATTCCCACGAATAAATAATATAAGTTTCTGACTTTTACCCCCTTCACTTACATTATTACTTTCTAGTTCATTCGTAGAAAATGGAGCAGGAACTGGATGAACTGTTTATCCACCCCTGTCTTCTGCTATTGCCCACAGAGGTGCCTCAGTTGATTTAGCAATCTTTTCTTTACATTTAGCGGGAATTTCATCTATTCTTGGATCAGTAAATTTCATTACAACTGTTATTAATATACGGGCTAATGGAATTACCCTAGATCGAATACCATTATTTGTTTGATCAGTTGTAATTACTACAGTTCTTTTACTTCTTTCACTTCCTGTTTTAGCTGGGGCTATTACAATACTACTAACTGATCGAAATTTAAATACATCATTCTTTGACCCTGCTGGAGGAGGAGACCCAATTTTATATCAACATTTATTT
>GDIP3729-22|Kiefferulus tendipediformis|ZFMK-TIS-2596477|Germany|OP927423
TACTTTATATTTTATTTTTGGTGCTTGATCAGGAATGGTTGGGACTTCATTAAGTATATTAATTCGTGCAGAGTTGGGTCGACCTGGAACATTTATTGGTGATGATCAAATTTATAATGTAATTGTAACAGCTCACGCTTTTGTCATAATTTTTTTTATAGTAATACCTATTTTAATTGGGGGATTCGGAAATTGATTAGTTCCCTTAATATTAGGGGCTCCTGATATAGCCTTCCCTCGAATAAATAATATAAGTTTTTGATTATTACCCCCTTCTTTAACTCTTTTACTTTCTAGTTCAATTGTAGAAAATGGGGCAGGAACAGGATGAACAGTTTATCCGCCTTTATCAGCAGCAATTGCTCATAGTGGAGCTTCTGTAGATTTAGCAATTTTTTCACTTCATTTAGCAGGTGTATCTTCAATTCTTGGATCAGTAAATTTTATTACTACTGTAATTAATATACGAGCAAATGGGATTACTTTAGATCGAATACCTTTATTTGTTTGATCTGTAGTTATTACTACTGTACTATTACTTTTATCACTACCAGTTTTAGCTGGAGCTATTACTATATTATTAACAGATCGGAATTTAAATACATCATTCTTTGATCCAGCAGGAGGGGGTGACCCTATTCTTTATCAACATTTATTT
>GDIP3722-22|Kiefferulus tendipediformis|ZFMK-TIS-2596470|Germany|OP927403
TACTTTATATTTTATTTTTGGTGCTTGATCAGGAATGGTTGGGACTTCATTAAGTATATTAATTCGTGCAGAGTTGGGTCGACCTGGAACATTTATTGGTGATGATCAAATTTATAATGTAATTGTAACAGCTCACGCTTTTGTCATAATTTTTTTTATAGTAATACCTATTTTAATTGGGGGATTCGGGAATTGATTAGTTCCCTTAATATTAGGGGCTCCTGATATAGCCTTCCCTCGAATAAATAATATAAGTTTTTGATTATTACCCCCTTCTTTAACTCTTTTACTTTCTAGTTCAATTGTAGAAAATGGGGCAGGAACAGGATGAACAGTTTATCCACCTTTATCAGCAGCAATTGCTCATAGTGGGGCTTCTGTAGATTTAGCAATTTTTTCACTTCATTTAGCAGGTGTCTCTTCAATTCTTGGATCAGTAAATTTTATTACTACTGTAATTAATATACGAGCAAATGGGATTACTTTAGATCGAATACCTTTATTTGTTTGATCTGTAGTTATTACTACTGTACTATTACTTTTATCACTACCAGTTTTAGCTGGAGCTATTACTATATTATTAACAGATCGGAATTTAAATACATCATTCTTTGATCCAGCAGGAGGGGGTGACCCTATTCTTTATCAACATTTATTT
>GDIP3537-22|Kiefferulus tendipediformis|ZFMK-TIS-2570455|Germany|OP927582
------------------------------------GGTTGGGACTTCATTAAGTATATTAATTCGTGCAGAGTTGGGTCGACCTGGAACATTTATTGGTGATGATCAAATTTATAATGTAATTGTAACAGCTCACGCTTTTGTCATAATTTTTTTTATAGTAATACCTATTTTAATTGGGGGATTCGGGAATTGATTAGTTCCCTTAATATTAGGGGCTCCTGATATAGCCTTCCCTCGAATAAATAATATAAGTTTTTGATTATTACCCCCTTCTTTAACTCTTTTACTTTCTAGTTCAATTGTAGAAAATGGGGCAGGAACAGGATGAACAGTTTATCCACCTTTATCAGCAGCAATTGCTCATAGTGGGGCTTCTGTAGATTTAGCAATTTTTTCACTTCATTTAGCAGGTGTATCTTCAATTCTTGGATCAGTAAATTTTATTACTACTGTAATTAATATACGAGCAAATGGGATTACTTTAGATCGAATACCTTTATTTGTTTGATCTGTAGTTATTACTACTGTACTATTACTTTTATCACTACCAGTTTTAGCTGGAGCTATTACTATATTATTAACAGATCGGAATTTAAATACATCATTCTTTGATCCAGCAGGAGGGGGTGACCCTATTCTTTATCAACATTTATTT
>GDIP3531-22|Kiefferulus tendipediformis|ZFMK-TIS-2570449|Germany|OP927602
TACTTTATATTTTATTTTTGGTGCTTGATCAGGAATGGTTGGGACTTCATTAAGTATATTAATTCGTGCAGAGTTGGGTCGACCTGGAACATTTATTGGTGATGATCAAATTTATAATGTAATTGTAACAGCTCACGCTTTTGTCATAATTTTTTTTATAGTAATACCTATTTTAATTGGGGGATTCGGGAATTGATTAGTTCCCTTAATATTAGGGGCTCCTGATATAGCCTTCCCTCGAATAAATAATATAAGTTTTTGATTATTACCCCCTTCTTTAACTCTTTTACTTTCTAGTTCAATTGTAGAAAATGGGGCAGGAACAGGATGAACAGTTTATCCACCTTTATCAGCAGCAATTGCTCATAGTGGGGCTTCTGTAGATTTAGCAATTTTTTCACTTCATTTAGCAGGTGTATCTTCAATTCTTGGATCAGTAAATTTTATTACTACTGTAATTAATATACGAGCAAATGGGATTACTTTAGATCGAATACCTTTATTTGTTTGATCTGTAGTTATTACTACTGTACTATTACTTTTATCACTACCAGTTTTAGCTGGAGCTATTACTATATTATTAACAGATCGGAATTTAAATACATCATTCTTTGATCCAGCAGGAGGGGGTGACCCTATTCTTTATCAACATTTATTT
>GDIP3736-22|Polypedilum nubeculosum|ZFMK-TIS-2596484|Germany|OP927669
TACTTTATATTTTATTTTTGGAGCATGATCAGGAATAGTAGGAACATCTTTAAGTATATTAATTCGAGCTGAATTAGGACACCCTGGAACATTAATTGGAGATGACCAAATTTATAATGTTATTGTAACGGCACATGCTTTTATTATAATTTTTTTTATAGTTATGCCTATTTTAATTGGAGGCTTTGGTAATTGATTAGTGCCCTTAATGTTAGGAGCCCCAGATATAGCATTCCCCCGAATAAATAATATAAGCTTTTGATTACTACCCCCATCCCTTACCCTTCTTCTTTCCAGTTCAATTGTAGAAAACGGAGCCGGAACAGGATGAACTGTATACCCTCCTCTTTCAGCAAGTATCGCACACAGAGGGGCTTCAGTAGACTTAGCCATTTTCTCTCTTCATTTAGCAGGGGTATCCTCAATTTTAGGATCTGTAAATTTTATCACAACAGTTATTAATATGCGATCTAGAGGTATTACCTTAGACCGAATACCTTTATTTGTCTGATCTATTGTTATTACAACAGTATTACTATTATTATCTTTACCAGTACTAGCCGGAGCAATTACTATACTTTTAACAGATCGAAATTTAAATACATCTTTTTTCGATCCCGCCGGAGGAGGAGACCCTATTTTATACCAACATTTATTT
>GDIP3735-22|Polypedilum nubeculosum|ZFMK-TIS-2596483|Germany|OP927410
TACTTTATATTTTATTTTTGGAGCATGATCAGGAATAGTAGGAACATCTTTAAGTATATTAATTCGAGCTGAATTAGGACACCCTGGAACATTAATTGGAGATGATCAAATTTATAATGTTATTGTAACGGCACATGCTTTTATTATAATTTTTTTTATAGTTATGCCTATTTTAATTGGAGGCTTTGGTAATTGATTAGTGCCCTTAATGTTAGGAGCCCCAGATATGGCATTCCCCCGAATAAATAATATAAGCTTTTGATTACTACCCCCATCCCTTACCCTTCTTCTTTCCAGTTCAATTGTAGAAAACGGAGCCGGAACAGGATGAACTGTATACCCTCCTCTTTCAGCAAGTATCGCACACAGAGGGGCTTCAGTAGACTTAGCCATTTTCTCTCTTCATTTAGCAGGGGTATCCTCAATTTTAGGATCTGTAAATTTTATCACAACAGTTATTAATATGCGATCTAGAGGTATTACCTTAGACCGAATACCTTTATTTGTCTGATCTATTGTTATTACAACAGTATTACTATTATTATCTTTACCAGTACTAGCCGGAGCAATTACTATACTTTTAACAGATCGAAATTTAAATACATCTTTTTTCGATCCCGCCGGAGGAGGAGATCCTATTTTATACCAACATTTATTT
>GDIP3605-22|Polypedilum nubeculosum|ZFMK-TIS-2596244|Germany|OP927520
TACTTTATATTTTATTTTTGGAGCATGATCAGGAATAGTAGGAACATCTTTAAGTATATTAATTCGAGCTGAATTAGGACACCCTGGAACATTAATTGGGGATGACCAAATTTATAATGTTATTGTAACGGCACATGCCTTTATTATAATTTTTTTTATAGTTATGCCTATTTTAATTGGAGGCTTTGGTAATTGATTAGTGCCCTTAATATTAGGAGCCCCAGATATAGCCTTCCCCCGAATAAATAACATAAGCTTTTGATTACTACCCCCATCCCTTACCCTCCTTCTTTCCAGTTCAATTGTAGAAAACGGAGCCGGAACAGGATGAACAGTATACCCACCTCTTTCAGCAAGTATCGCACACAGAGGAGCTTCAGTAGATTTAGCCATTTTCTCTCTTCATTTAGCAGGGGTGTCCTCAATTTTAGGATCTGTAAATTTTATTACAACAGTTATTAATATGCGCTCTAGAGGTATTACCTTAGACCGAATACCTTTATTTGTCTGATCTATTGTTATTACAACAGTATTACTATTATTATCTTTACCAGTACTAGCCGGAGCAATTACTATACTTTTAACAGATCGAAATTTAAACACATCTTTTTTCGATCCTGCCGGAGGAGGAGACCCTATTTTATACCAACATTTATTT
>GDIP3541-22|Polypedilum nubeculosum|ZFMK-TIS-2570459|Germany|OP927531
TACTTTATATTTTATTTTTGGAGCATGATCAGGAATAGTAGGAACATCTTTAAGTATATTAATTCGAGCTGAATTAGGACACCCTGGAACATTAATTGGGGATGACCAAATTTATAATGTTATTGTAACGGCACATGCCTTTATTATAATTTTTTTTATAGTTATGCCTATTTTAATTGGAGGCTTTGGTAATTGATTAGTGCCCTTAATGTTAGGAGCCCCAGATATAGCATTCCCCCGAATAAATAATATAAGCTTTTGATTACTACCCCCATCCCTTACCCTCCTTCTTTCCAGTTCAATTGTAGAAAACGGAGCCGGAACAGGATGAACAGTATACCCGCCTCTTTCAGCAAGTATCGCCCACAGAGGAGCTTCAGTAGATTTAGCCATTTTCTCTCTTCATTTAGCAGGGGTGTCCTCAATTTTAGGATCTGTAAATTTTATTACAACAGTTATTAATATGCGCTCTAGAGGTATTACCTTAGACCGAATACCTTTATTTGTCTGATCTATTGTTATTACAACAGTATTACTATTATTATCTTTACCAGTACTAGCCGGAGCAATTACTATACTTTTAACAGATCGAAATTTAAACACATCTTTTTTCGATCCTGCCGGAGGAGGAGACCCTATTTTATACCAACATTTATTT
>GDIP3613-22|Polypedilum nubeculosum|ZFMK-TIS-2596253|Germany|OP927616
TACTTTATATTTTATTTTTGGAGCATGATCAGGAATAGTAGGAACATCTTTAAGTATATTAATTCGAGCTGAATTAGGGCACCCTGGAACATTAATTGGGGATGACCAAATTTATAATGTTATTGTAACGGCACATGCCTTTATTATAATTTTTTTTATAGTTATGCCTATTTTAATTGGGGGCTTTGGTAACTGATTAGTACCCTTAATGTTAGGAGCCCCAGATATAGCATTCCCCCGAATAAACAATATAAGTTTTTGATTACTACCCCCATCCCTTACCCTCCTTCTTTCCAGTTCAATTGTAGAAAACGGAGCCGGAACAGGATGAACAGTATACCCGCCTCTTTCATCAAGTATCGCGCACAGAGGGGCTTCAGTAGATTTAGCCATTTTTTCTCTTCATTTAGCAGGGGTGTCCTCAATTTTAGGATCTGTAAATTTTATTACAACAGTTATTAATATGCGCTCTAGAGGTATTACTTTAGACCGAATACCTTTATTTGTCTGATCTATTGTTATTACAACAGTATTACTATTATTATCTTTACCAGTACTAGCCGGAGCAATTACTATACTTTTAACAGATCGAAATTTAAACACATCTTTTTTCGATCCTGCTGGAGGAGGGGACCCTATTTTATACCAACATTTATTT
>GDIP3702-22|Polypedilum nubeculosum|ZFMK-TIS-2596449|Germany|OP927447
TACTTTATATTTTATTTTTGGAGCATGATCAGGAATAGTGGGAACATCTTTAAGTATATTAATTCGAGCTGAATTAGGACACCCTGGAACATTAATTGGGGATGACCAAATTTATAATGTTATTGTAACGGCACATGCCTTTATTATAATTTTTTTTATAGTTATGCCTATTTTAATTGGGGGCTTTGGTAACTGATTAGTACCCTTAATGTTAGGAGCTCCAGATATAGCATTCCCCCGAATAAACAATATAAGCTTTTGATTACTACCCCCATCCCTTACCCTCCTTCTTTCCAGTTCAATTGTAGAAAACGGAGCCGGAACAGGATGAACGGTATACCCGCCTCTTTCATCAAGTATCGCGCACAGAGGGGCTTCAGTAGATTTAGCCATTTTTTCTCTTCATTTAGCAGGGGTGTCCTCAATTTTAGGATCTGTAAATTTTATTACAACAGTTATTAATATACGCTCTAGAGGTATTACTTTAGACCGAATACCTTTATTTGTCTGATCTATTGTTATTACAACAGTATTACTATTATTATCTTTACCAGTACTAGCCGGAGCAATTACTATACTTTTAACAGATCGAAATTTAAACACATCTTTTTTCGATCCTGCTGGAGGAGGAGATCCTATTTTATACCAACATTTATTT
>GDIP3542-22|Polypedilum nubeculosum|ZFMK-TIS-2570460|Germany|OP927584
TACTTTATATTTTATTTTTGGAGCATGATCAGGAATAGTAGGAACATCTTTAAGTATATTAATTCGAGCTGAATTAGGACACCCTGGAACATTAATTGGGGATGACCAAATTTATAATGTTATTGTAACGGCACATGCCTTTATTATAATTTTTTTTATAGTTATGCCTATTTTAATTGGGGGCTTTGGTAACTGATTAGTGCCCTTAATGTTAGGAGCTCCAGATATAGCATTCCCCCGAATAAACAATATAAGCTTTTGATTACTACCCCCATCCCTTACCCTCCTTCTTTCCAGTTCAATTGTAGAAAACGGAGCCGGAACAGGATGAACAGTATACCCGCCTCTTTCATCAAGTATCGCGCACAGAGGGGCTTCAGTAGATTTAGCCATTTTTTCTCTTCATTTAGCAGGGGTGTCCTCAATTTTAGGATCTGTAAATTTTATTACAACAGTTATTAATATGCGCTCTAGAGGTATTACTTTAGACCGAATACCTTTATTTGTCTGATCTATTGTTATTACAACAGTATTACTATTATTATCTTTACCAGTACTAGCCGGAGCAATTACTATACTTTTAACAGATCGAAATTTAAACACATCTTTTTTCGATCCTGCTGGAGGAGGAGACCCTATTTTATACCAACATTTATTT
>GDIP3734-22|Polypedilum nubeculosum|ZFMK-TIS-2596482|Germany|OP927580
TACTTTATATTTTATTTTTGGAGCATGATCAGGAATAGTAGGAACATCTTTAAGTATATTAATTCGAGCTGAATTAGGACACCCTGGAACATTAATTGGGGATGACCAAATTTATAATGTTATTGTAACGGCACATGCCTTTATTATAATTTTTTTTATAGTTATGCCTATTTTAATTGGGGGCTTTGGTAACTGATTAGTGCCCTTAATGTTAGGAGCTCCAGATATAGCATTCCCCCGAATAAACAATATAAGCTTTTGATTACTACCCCCATCCCTTACCCTCCTTCTTTCCAGTTCAATTGTAGAAAACGGAGCCGGAACAGGATGAACAGTATACCCGCCTCTTTCATCAAGTATCGCGCACAGAGGGGCTTCAGTAGATTTAGCCATTTTTTCTCTTCATTTAGCAGGGGTGTCCTCAATTTTAGGATCTGTAAATTTTATTACAACAGTTATTAATATACGCTCTAGAGGTATTACTTTAGACCGAATACCTTTATTTGTCTGATCTATTGTTATTACAACAGTATTACTATTATTATCTTTACCAGTACTAGCCGGAGCAATTACTATACTTTTAACAGATCGAAATTTAAACACATCTTTTTTCGATCCTGCTGGAGGAGGAGACCCTATTTTATACCAACATTTATTT
>GDIP3543-22|Glyptotendipes cauliginellus|ZFMK-TIS-2570461|Germany|OP927484
AACTTTATACTTTATTTTTGGGGCTTGATCTGGTATGGTAGGAACATCCCTAAGAATGCTTATCCGAGCAGAATTAGGACGTCCTGGAACATTTATCGGAGATGACCAAATCTATAATGTAATTGTTACAGCCCATGCTTTTATTATAATTTTTTTTATAGTTATACCTATTCTAATTGGAGGATTTGGTAACTGACTTGTACCCCTTATACTAGGAGCACCAGATATGGCCTTCCCCCGAATAAATAATATAAGTTTTTGACTTTTACCCCCTTCATTAACCCTACTTCTTTCTAGTTCAATTGTAGAAAATGGAGCAGGAACAGGTTGAACAGTTTACCCCCCTCTATCAGCAGCAATTGCCCATAGCGGGGCTTCTGTTGACCTAGCAATTTTCTCTCTCCATTTAGCTGGAGTATCTTCAATTTTAGGATCTGTAAATTTTATTACCACTGTTATTAATATGCGAGCAAATGGAATTACTTTAGATCGAATACCTTTATTTGTTTGATCTGTAGTAATTACAACAGTTCTTTTACTGCTTTCTCTCCCAGTTTTAGCAGGAGCAATTACTATACTATTAACTGACCGTAATTTAAATACCTCCTTTTTTGACCCAGCGGGTGGGGGAGACCCCATTCTTTACCAACATTTATTC
>GDIP3663-22|Glyptotendipes cauliginellus|ZFMK-TIS-2596308|Germany|OP927506
AACTTTATACTTTATTTTTGGGGCTTGATCTGGTATGGTAGGAACATCCCTAAGAATGCTTATCCGAGCAGAATTAGGACGTCCTGGAACATTTATCGGAGATGACCAAATCTATAATGTAATTGTTACAGCCCATGCTTTTATTATAATTTTTTTTATAGTTATACCTATTCTAATTGGAGGATTTGGTAACTGACTTGTACCCCTTATACTAGGTGCACCAGATATGGCCTTCCCCCGAATAAATAATATAAGTTTTTGACTTTTACCCCCTTCATTAACCCTACTTCTTTCTAGTTCAATTGTAGAAAATGGAGCAGGAACAGGTTGAACAGTTTACCCCCCCCTATCAGCAGCAATTGCCCATAGCGGGGCTTCTGTTGACCTAGCAATTTTCTCTCTCCATTTAGCTGGAGTATCTTCAATTTTAGGATCTGTAAATTTTATTACCACTGTTATTAATATACGAGCAAATGGAATTACTTTAGATCGAATACCTTTATTTGTTTGATCTGTAGTAATTACAACAGTTCTTTTACTGCTTTCTCTCCCAGTTTTAGCAGGAGCAATTACTATACTATTAACTGACCGTAATTTAAATACCTCCTTTTTTGACCCAGCGGGCGGGGGAGACCCCATTCTTTACCAACATTTATTC
>GDIP3655-22|Glyptotendipes cauliginellus|ZFMK-TIS-2596297|Germany|OP927514
AACTTTATACTTTATTTTTGGGGCTTGATCTGGTATGGTAGGAACATCCCTAAGAATGCTTATCCGAGCAGAATTAGGACGTCCTGGAACATTTATCGGAGATGACCAAATCTATAATGTAATTGTTACAGCCCATGCTTTTATTATAATTTTTTTTATAGTTATACCTATTCTAATTGGAGGATTTGGTAACTGACTTGTACCCCTTATACTAGGTGCACCAGATATGGCCTTCCCCCGAATAAATAATATAAGTTTTTGACTTTTACCCCCTTCATTAACCCTACTTCTTTCTAGTTCAATTGTAGAAAATGGAGCAGGAACAGGTTGAACAGTTTACCCCCCCCTATCAGCAGCAATTGCCCATAGCGGGGCTTCTGTTGACCTAGCAATTTTCTCTCTCCATTTAGCTGGAGTATCTTCAATTTTAGGATCTGTAAATTTTATTACCACTGTTATTAATATACGAGCAAATGGAATTACTTTAGATCGAATACCTTTATTTGTTTGATCTGTAGTAATTACAACAGTTCTTTTACTGCTTTCTCTCCCAGTTTTAGCAGGAGCAATTACTATACTATTAACTGACCGTAATTTAAATACCTCCTTTTTTGACCCAGCGGGCGGGGGAGACCCCATTCTTTACCAACATTTATTC
>GDIP3721-22|Glyptotendipes cauliginellus|ZFMK-TIS-2596469|Germany|OP927662
AACTTTATACTTTATTTTTGGGGCTTGATCTGGTATGGTAGGAACATCCCTAAGAATGCTTATCCGAGCAGAATTAGGACGTCCTGGAACATTTATCGGAGATGACCAAATCTATAATGTAATTGTTACAGCCCATGCTTTTATTATAATTTTTTTTATAGTTATACCTATTCTAATTGGAGGATTTGGTAACTGACTTGTACCCCTTATACTAGGTGCACCAGATATGGCCTTCCCCCGAATAAATAATATAAGTTTTTGACTTTTACCCCCCTCATTAACCCTACTTCTTTCTAGTTCAATTGTAGAAAATGGAGCAGGAACAGGTTGAACAGTTTACCCCCCCCTATCAGCAGCAATTGCCCATAGCGGGGCTTCTGTTGACCTAGCAATTTTCTCTCTCCATTTAGCTGGAGTATCTTCAATTTTAGGATCTGTAAATTTTATTACCACTGTTATTAATATACGAGCAAATGGAATTACTTTAGATCGAATACCTTTATTTGTTTGATCTGTAGTAATTACAACAGTTCTTTTACTGCTTTCTCTCCCAGTTTTAGCAGGAGCAATTACTATACTATTAACTGACCGTAATTTAAATACCTCCTTTTTTGACCCAGCGGGCGGGGGAGACCCCATTCTTTACCAACATTTATTC
>GDIP3627-22|Procladius crassinervis|ZFMK-TIS-2596267|Germany|OP927429
AACTTTATATTTTATTTTTGGTGCATGAGCTGGTATAGTAGGTACATCCCTTAGTATCTTAGTACGAGCTGAATTAGGACACCCAGGAGCATTAATTGGTGATGATCAAATTTATAATGTAATTGTTACTGCTCATGCTTTTGTAATAATTTTCTTTATAGTAATACCTATTTTAATTGGAGGATTTGGTAATTGACTAGTTCCTTTAATATTAGGAGCTCCTGATATAGCTTTTCCTCGAATAAATAATATAAGTTTTTGACTATTACCTCCTTCTTTAACTTTATTATTAGCTAGTTCAATTGTAGAAAACGGAGCTGGAACAGGTTGAACTGTTTATCCTCCTTTAGCTTCTGGTATTGCTCATGCTGGAGCTTCTGTTGATTTAGCAATTTTTTCTCTTCATTTAGCGGGAGTTTCTTCTATTTTAGGTGCAGTAAATTTTATTACAACAGTAATTAATATACGGTCTAATGGAATTACTCTAGATCGAATACCATTATTTGTATGATCTGTGGTAATTACAGCAGTTTTATTATTATTATCTTTACCTGTTTTAGCTGGAGCAATTACTATATTATTAACTGATCGAAATTTAAATACATCTTTCTTTGATCCTGCTGGAGGAGGTGACCCAATTTTATATCAACACTTATTT
>GDIP3598-22|Procladius crassinervis|ZFMK-TIS-2596236|Germany|OP927466
AACTTTATATTTTATTTTTGGTGCATGAGCTGGTATAGTAGGTACATCCCTTAGTATCTTAGTACGAGCTGAATTAGGACACCCAGGAGCATTAATTGGTGATGATCAAATTTATAATGTAATTGTTACTGCTCATGCTTTTGTAATAATTTTCTTTATAGTAATACCTATTTTAATTGGAGGATTTGGTAATTGACTAGTTCCTTTAATATTAGGAGCTCCTGATATAGCTTTTCCTCGAATAAATAATATAAGTTTTTGACTATTACCTCCTTCTTTAACTTTATTATTAGCTAGTTCAATTGTAGAAAACGGAGCTGGAACAGGTTGAACTGTTTATCCTCCTTTAGCTTCTGGTATTGCTCATGCTGGAGCTTCTGTTGATTTAGCAATTTTTTCTCTTCATTTAGCGGGAGTTTCTTCTATTTTAGGTGCAGTAAATTTTATTACAACAGTAATTAATATACGGTCTAATGGAATTACTCTAGATCGAATACCATTATTTGTATGATCTGTGGTAATTACAGCAGTTTTATTATTATTATCTTTACCTGTTTTAGCTGGAGCAATTACTATATTATTAACTGATCGAAATTTAAATACATCTTTCTTTGATCCTGCTGGAGGAGGTGACCCAATTTTATATCAACACTTATTT
>GDIP3554-22|Procladius|ZFMK-TIS-2570472|Germany|OP927668
AACTTTATATTTTATTTTTGGTGCATGAGCTGGTATAGTAGGTACATCCCTTAGTATCTTAGTACGAGCTGAATTAGGACACCCAGGAGCATTAATTGGTGATGATCAAATTTATAATGTAATTGTTACTGCTCATGCTTTTGTAATAATTTTCTTTATAGTAATACCTATTTTAATTGGAGGATTTGGTAATTGACTAGTTCCTTTAATATTAGGAGCTCCTGATATAGCTTTTCCTCGAATAAATAATATAAGTTTTTGACTATTACCTCCTTCTTTAACTTTATTATTAGCTAGTTCAATTGTAGAAAACGGAGCTGGAACAGGTTGAACTGTTTATCCTCCTTTAGCTTCTGGTATTGCTCATGCTGGAGCTTCTGTTGATTTAGCAATTTTTTCTCTTCATTTAGCGGGAGTTTCTTCTATTTTAGGTGCAGTAAATTTTATTACAACAGTAATTAATATACGGTCTAATGGAATTACTCTAGATCGAATACCATTATTTGTATGATCTGTGGTAATTACAGCAGTTTTATTATTATTATCTTTACCTGTTTTAGCTGGAGCAATTACTATATTATTAACTGATCGAAATTTAAATACATCTTTCTTTGATCCTGCTGGAGGAGGTGACCCAATTTTATATCAACACTTATTT
>GDIP3775-22|Procladius|ZFMK-TIS-2599933|Germany|OP927510
AACTTTATATTTTATTTTTGGTGCATGAGCTGGTATAGTAGGTACATCCCTTAGTATCTTAGTACGAGCTGAATTAGGACACCCAGGAGCATTAATTGGTGATGATCAAATTTATAATGTAATTGTTACTGCTCATGCTTTTGTAATAATTTTCTTTATAGTAATACCTATTTTAATTGGAGGATTTGGTAATTGACTAGTTCCTTTAATATTAGGAGCTCCTGATATAGCTTTTCCTCGAATAAATAATATAAGTTTTTGACTATTACCTCCTTCTTTAACTTTATTATTAGCTAGTTCAATTGTAGAAAACGGAGCTGGAACAGGTTGAACTGTTTATCCTCCTTTAGCTTCTGGTATTGCTCATGCTGGAGCTTCTGTTGATTTAGCAATTTTTTCTCTTCATTTAGCGGGAGTTTCTTCTATTTTAGGTGCAGTAAATTTTATTACAACAGTAATTAATATACGGTCTAATGGAATTACTCTAGATCGAATACCATTATTTGTATGATCTGTGGTAATTACAGCAGTTTTATTATTATTATCTTTACCTGTTTTAGCTGGAGCAATTACTATATTATTAACTGATCGAAATTTAAATACATCTTTCTTTGATCCTGCTGGAGGAGGTGACCCAATTTTATATCAACACTTATTT
>GDIP3741-22|Procladius crassinervis|ZFMK-TIS-2596489|Germany|OP927679
AACTTTATATTTTATTTTTGGTGCATGAGCTGGTATAGTAGGTACATCCCTTAGTATCTTAGTACGAGCTGAATTAGGACACCCAGGAGCATTAATTGGTGATGATCAAATTTATAATGTAATTGTTACTGCTCATGCTTTTGTAATAATTTTCTTTATAGTAATACCTATTTTAATTGGAGGATTTGGTAATTGACTAGTTCCTTTAATATTAGGAGCTCCTGATATAGCTTTTCCTCGAATAAATAATATAAGTTTTTGACTATTACCTCCTTCTTTAACTTTATTATTAGCTAGTTCAATTGTAGAAAACGGAGCTGGAACAGGTTGAACTGTTTATCCTCCTTTAGCTTCTGGTATTGCTCATGCTGGAGCTTCTGTTGATTTAGCAATTTTTTCTCTTCATTTAGCGGGAGTTTCTTCTATTTTAGGTGCAGTAAATTTTATTACAACAGTAATTAATATACGGTCTAATGGAATTACTCTAGATCGAATACCATTATTTGTATGATCTGTGGTAATTACAGCAGTTTTATTATTATTATCTTTACCTGTTTTAGCTGGAGCAATTACTATATTATTAACTGATCGAAATTTAAATACATCTTTCTTTGATCCTGCTGGAGGAGGTGACCCAATTTTATATCAACACTTATTT
>GDIP3740-22|Procladius crassinervis|ZFMK-TIS-2596488|Germany|OP927564
AACTTTATATTTTATTTTTGGTGCATGAGCTGGTATAGTAGGTACATCCCTTAGTATCTTAGTACGAGCTGAATTAGGACACCCAGGAGCATTAATTGGTGATGATCAAATTTATAATGTAATTGTTACTGCTCATGCTTTTGTAATAATTTTCTTTATAGTAATACCTATTTTAATTGGAGGATTTGGTAATTGACTAGTTCCTTTAATATTAGGAGCTCCTGATATAGCTTTTCCTCGAATAAATAATATAAGTTTTTGACTATTACCTCCTTCTTTAACTTTATTATTAGCTAGTTCAATTGTAGAAAACGGAGCTGGAACAGGTTGAACTGTTTATCCTCCTTTAGCTTCTGGTATTGCTCATGCTGGAGCTTCTGTTGATTTAGCAATTTTTTCTCTTCATTTAGCGGGAGTTTCTTCTATTTTAGGTGCAGTAAATTTTATTACAACAGTAATTAATATACGGTCTAATGGAATTACTCTAGATCGAATACCATTATTTGTATGATCTGTGGTAATTACAGCAGTTTTATTATTATTATCTTTACCTGTTTTAGCTGGAGCAATTACTATATTATTAACTGATCGAAATTTAAATACATCTTTCTTTGATCCTGCTGGAGGAGGTGACCCAATTTTATATCAACACTTATTT
>GDIP3732-22|Procladius crassinervis|ZFMK-TIS-2596480|Germany|OP927673
AACTTTATATTTTATTTTTGGTGCATGAGCTGGTATAGTAGGTACATCCCTTAGTATCTTAGTACGAGCTGAATTAGGACACCCAGGAGCATTAATTGGTGATGATCAAATTTATAATGTAATTGTTACTGCTCATGCTTTTGTAATAATTTTCTTTATAGTAATACCTATTTTAATTGGAGGATTTGGTAATTGACTAGTTCCTTTAATATTAGGAGCTCCTGATATAGCTTTTCCTCGAATAAATAATATAAGTTTTTGACTATTACCTCCTTCTTTAACTTTATTATTAGCTAGTTCAATTGTAGAAAACGGAGCTGGAACAGGTTGAACTGTTTATCCTCCTTTAGCTTCTGGTATTGCTCATGCTGGAGCTTCTGTTGATTTAGCAATTTTTTCTCTTCATTTAGCGGGAGTTTCTTCTATTTTAGGTGCAGTAAATTTTATTACAACAGTAATTAATATACGGTCTAATGGAATTACTCTAGATCGAATACCATTATTTGTATGATCTGTGGTAATTACAGCAGTTTTATTATTATTATCTTTACCTGTTTTAGCTGGAGCAATTACTATATTATTAACTGATCGAAATTTAAATACATCTTTCTTTGATCCTGCTGGAGGAGGTGACCCAATTTTATATCAACACTTATTT
>GDIP3780-22|Procladius|ZFMK-TIS-2599938|Germany|OP927604
AACTTTATATTTTATTTTTTGTGCATGAGCTGGTATAGTAGGTACATCCCTTAGTATCTTAGTACGAGCTGAATTAGGACACCCAGGAGCATTAATTGGTGATGATCAAATTTATAATGTAATTGTTACTGCTCATGCTTTTGTAATAATTTTCTTTATAGTAATACCTATTTTAATTGGAGGATTTGGTAATTGACTAGTTCCTTTAATATTAGGAGCTCCTGATATAGCTTTTCCTCGAATAAATAATATAAGTTTTTGAATATTACCTCCTTCTTTAACTTTATTATTAGCTAGTTCAATTGTAGAAAACGGAGCTGGAACAGGTTGAACTGTTTATCCTCCTTTAGCTTCTGGTATTGCTCATGCTGGAGCTTCTGTTGATTTAGCAATTTTTTCTCTTCATTTAGCGGGAGTTTCTTCTATTTTAGGTGCAGTAAATTTTATTACAACAGTAATTAATATACGGTCTAATGGAATTACTCTAGATCGAATACCATTATTTGTATGATCTGTGGTAATTACAGCAGTTTTATTATTATTATCTTTACCTGTTTTAGCTGGAGCAATTACTATATTATTAACTGATCGAAATTTAAATACATCTTTCTTTGATCCTGCTGGAGGAGGTGACCCAATTTTATATCAACACTTATTT
>GDIP3611-22|Procladius culiciformis|ZFMK-TIS-2596251|Germany|OP927648
AACTTTATACTTTATTTTTGGTGCATGAGCCGGTATAGTAGGTACCTCCCTTAGTATCTTAGTACGGGCCGAATTAGGACATCCAGGAGCATTAATTGGTGATGATCAAATTTATAATGTAATTGTTACTGCTCATGCTTTTGTAATAATTTTTTTTATAGTTATACCTATTTTAATTGGAGGGTTTGGAAATTGATTAGTCCCTTTAATATTAGGAGCTCCTGATATAGCATTTCCTCGAATAAATAATATAAGATTTTGACTATTACCACCCTCTCTAACTTTATTATTAGCTAGCTCAATTGTAGAAAACGGAGCTGGAACAGGTTGAACTGTTTATCCTCCTTTAGCATCTGGAATTGCACATGCTGGAGCTTCCGTTGATTTAGCAATTTTTTCTCTTCATTTAGCTGGGGTATCCTCTATTTTAGGTGCAGTAAATTTTATTACCACAGTTATTAATATACGATCTAATGGAATTACCCTAGACCGAATACCATTATTCGTTTGATCAGTTGTAATTACAGCTGTTTTATTATTATTATCATTACCTGTTTTAGCTGGTGCAATTACCATATTATTAACTGATCGAAATTTAAATACATCATTCTTCGATCCTGCTGGAGGAGGTGATCCTATTTTATACCAACATTTATTT
>GDIP3552-22|Procladius culiciformis|ZFMK-TIS-2570470|Germany|OP927426
AACTTTATACTTTATTTTTGGTGCATGAGCCGGTATAGTAGGTACCTCCCTTAGTATCTTAGTACGGGCCGAATTAGGACATCCAGGAGCATTAATTGGTGATGATCAAATTTATAATGTAATTGTTACTGCTCATGCTTTTGTAATAATTTTTTTTATAGTTATACCTATTTTAATTGGAGGGTTTGGAAATTGATTAGTCCCTTTAATATTAGGAGCTCCTGATATAGCATTTCCTCGAATAAATAATATAAGATTTTGACTATTACCACCCTCTCTAACTTTATTATTAGCTAGCTCAATTGTAGAAAACGGAGCTGGAACAGGTTGAACTGTTTATCCTCCTTTAGCATCTGGAATTGCACATGCTGGAGCTTCCGTTGATTTAGCAATTTTTTCTCTTCATTTAGCTGGGGTATCCTCTATTTTAGGTGCAGTAAATTTTATTACCACAGTTATTAATATACGATCTAATGGAATTACCCTAGACCGAATACCATTATTCGTTTGATCAGTTGTAATTACAGCTGTTTTATTATTATTATCATTACCTGTTTTAGCTGGTGCAATTACCATATTATTAACTGATCGAAATTTAAATACATCATC-------------------------------------------------
>GDIP3553-22|Procladius culiciformis|ZFMK-TIS-2570471|Germany|OP927568
AACTTTATATTTTATTTTTGGTGCATGAGCCGGTATAGTAGGTACCTCCCTTAGTATCTTAGTACGGGCCGAATTAGGACATCCAGGAGCATTAATTGGTGATGATCAAATTTATAATGTAATTGTTACTGCTCATGCTTTTGTAATAATTTTTTTTATAGTTATACCTATTTTAATTGGAGGATTTGGAAATTGATTAGTCCCTTTAATATTAGGAGCTCCTGATATGGCATTTCCTCGAATAAATAATATAAGATTTTGACTATTACCACCCTCTCTAACTTTATTATTAGCTAGCTCAATTGTAGAAAACGGAGCTGGAACAGGTTGAACTGTTTATCCTCCTTTAGCATCTGGAATTGCACATGCTGGAGCTTCCGTTGATTTAGCAATTTTTTCTCTTCATTTAGCTGGGGTATCCTCTATTTTAGGTGCAGTAAATTTTATTACCACAGTTATTAATATACGGTCTAATGGAATTACCCTAGACCGAATACCATTATTCGTTTGATCAGTTGTAATTACAGCTGTTTTATTATTATTATCATTACCTGTTTTAGCTGGTGCAATTACCATATTATTAACTGATCGAAATTTAAATACATCATTCTTCGATCCTGCTGGAGGAGGTGATCCTATTTTATACCAACATTTATTT
>GDIP3776-22|Procladius culiciformis|ZFMK-TIS-2599934|Germany|OP927528
AACTTTATATTTTATTTTTGGTGCATGAGCCGGTATAGTAGGTACCTCCCTTAGTATCTTAGTACGGGCCGAATTAGGACATCCAGGAGCATTAATTGGTGATGATCAAATTTATAATGTAATTGTTACTGCTCATGCTTTTGTAATAATTTTTTTTATAGTTATACCTATTTTAATTGGAGGATTTGGAAATTGATTAGTCCCTTTAATATTAGGAGCTCCTGATATGGCATTTCCTCGAATAAATAATATAAGATTTTGACTATTACCACCCTCTCTAACTTTATTATTAGCTAGCTCAATTGTAGAAAACGGAGCTGGAACAGGTTGAACTGTTTATCCTCCTTTAGCATCTGGAATTGCACATGCTGGAGCTTCCGTTGATTTAGCAATTTTTTCTCTTCATTTAGCTGGGGTATCCTCTATTTTAGGTGCAGTAAATTTTATTACCACAGTTATTAATATACGGTCTAATGGAATTACCCTAGACCGAATACCATTATTCGTTTGATCAGTTGTAATTACAGCTGTTTTATTATTATTATCATTACCTGTTTTAGCTGGTGCAATTACCATATTATTAACTGATCGAAATTTAAATACATCATTCTTCGATCCTGCTGGAGGAGGTGATCCTATTTTATACCAACATTTATTT
>GDIP3693-22|Procladius pectinatus|ZFMK-TIS-2596437|Germany|OP927498
AACTTTATATTTTATTTTTGGTGCATGAGCCGGTATAGTAGGTACCTCCCTTAGTATCTTAGTACGGGCCGAATTAGGACATCCAGGAGCATTAATTGGTGATGATCAAATTTATAATGTAATTGTTACTGCTCATGCTTTTGTAATAATTTTTTTTATAGTTATACCTATTTTAATTGGAGGATTTGGAAATTGATTAGTCCCTTTAATATTAGGAGCTCCTGATATAGCATTTCCTCGAATAAATAATATAAGATTTTGACTATTACCACCCTCTCTAACTTTATTATTAGCTAGCTCAATTGTAGAAAACGGAGCTGGAACAGGTTGAACTGTTTATCCTCCTTTAGCATCTGGAATTGCACATGCTGGAGCTTCCGTTGATTTAGCAATTTTTTCTCTTCATTTAGCTGGGGTATCCTCTATTTTAGGTGCAGTAAATTTTATTACCACAGTTATTAATATACGATCTAATGGAATTACCCTAGACCGAATACCATTATTCGTTTGATCAGTTGTAATTACAGCTGTTTTATTATTATTATCATTACCTGTTTTAGCTGGTGCAATTACCATATTATTAACTGATCGAAATTTAAATACATCATTCTTCGATCCTGCTGGAGGAGGTGATCCTATTTTATACCAACATTTATTT
>GDIP3597-22|Procladius culiciformis|ZFMK-TIS-2596235|Germany|OP927521
AACTTTATATTTTATTTTTGGTGCATGAGCCGGTATAGTAGGTACCTCCCTTAGTATCTTAGTACGGGCCGAATTAGGACATCCAGGAGCATTAATTGGTGATGATCAAATTTATAATGTAATTGTTACTGCTCATGCTTTTGTAATAATTTTTTTTATAGTTATACCTATTTTAATTGGAGGATTTGGAAATTGATTAGTCCCTTTAATATTAGGAGCTCCTGATATAGCATTTCCTCGAATAAATAATATAAGATTTTGACTATTACCACCCTCTCTAACTTTATTATTAGCTAGCTCAATTGTAGAAAACGGAGCTGGAACAGGTTGAACTGTTTATCCTCCTTTAGCATCTGGAATTGCACATGCTGGAGCTTCCGTTGATTTAGCAATTTTTTCTCTTCATTTAGCTGGGGTATCCTCTATTTTAGGTGCAGTAAATTTTATTACCACAGTTATTAATATACGATCTAATGGAATTACCCTAGACCGAATACCATTATTCGTTTGATCAGTTGTAATTACAGCTGTTTTATTATTATTATCATTACCTGTTTTAGCTGGTGCAATTACCATATTATTAACTGATCGAAATTTAAATACATCATTCTTCGATCCTGCTGGAGGAGGTGATCCTATTTTATACCAACATTTATTT
>GDIP3777-22|Procladius nigriventris|ZFMK-TIS-2599935|Germany|OP927612
AACTTTATATTTTATTTTTGGTGCATGAGCTGGTATAGTAGGTACATCCCTTAGTATCTTAGTACGAGCTGAATTAGGACATCCAGGAGCATTAATTGGTGATGATCAGATTTATAATGTAATTGTTACTGCCCATGCTTTTGTAATAATTTTTTTTATAGTAATACCTATTTTAATTGGAGGGTTTGGAAATTGATTAGTACCTCTAATATTGGGGGCCCCTGATATAGCTTTTCCTCGAATAAATAATATAAGATTTTGATTATTACCTCCTTCTTTAACTTTATTATTAGCTAGCTCAATTGTAGAAAACGGGGCTGGAACAGGATGAACTGTTTATCCCCCACTAGCTTCTGGAATTGCACATGCTGGAGCTTCTGTAGATTTAGCAATTTTCTCTCTTCACTTAGCTGGAGTATCTTCTATTTTAGGAGCAGTAAATTTTATTACAACAGTAATTAATATACGATCTAATGGAATTACTTTAGACCGAATACCCTTATTTGTATGATCAGTAGTTATTACAGCTGTATTATTATTACTATCACTACCTGTTTTAGCTGGAGCTATTACTATATTATTAACTGATCGAAATTTAAATACATCCTTTTTTGACCCAGCGGGTGGAGGAGATCCTATTTTATACCAACATTTATTT
>GDIP3773-22|Procladius nigriventris|ZFMK-TIS-2599931|Germany|OP927509
AACTTTATATTTTATTTTTGGTGCATGAGCTGGTATAGTAGGTACATCCCTTAGTATCTTAGTACGAGCTGAATTAGGACATCCAGGAGCATTAATTGGTGATGATCAGATTTATAATGTAATTGTTACTGCCCATGCTTTTGTAATAATTTTTTTTATAGTAATACCTATTTTAATTGGAGGGTTTGGAAATTGATTAGTACCTCTAATATTGGGGGCCCCTGATATAGCTTTTCCTCGAATAAATAATATAAGATTTTGATTATTACCTCCTTCTTTAACTTTATTATTAGCTAGCTCAATTGTAGAAAACGGGGCTGGAACAGGATGAACTGTTTATCCCCCACTAGCTTCTGGAATTGCACATGCTGGAGCTTCTGTAGATTTAGCAATTTTCTCTCTTCACTTAGCTGGAGTATCTTCTATTTTAGGAGCAGTAAATTTTATTACAACAGTAATTAATATACGATCTAATGGAATTACTTTAGACCGAATACCCTTATTTGTATGATCAGTAGTTATTACAGCTGTATTATTATTACTATCACTACCTGTTTTAGCTGGAGCTATTACTATATTATTAACTGATCGAAATTTAAATACATCCTTTTTTGACCCAGCGGGTGGAGGAGATCCTATTTTATACCAACATTTATTT
>GDIP3742-22|Procladius crassinervis|ZFMK-TIS-2596490|Germany|OP927586
AACTTTATATTTTATTTTTTGTGCATGAGCTGGTATAGTAGGTACCTCCCTTAGTATCTTAGTACGAGCCGAATTAGGACATCCTGGAGCATTGATTGGTGATGATCAAATTTATAATGTAATTGTTACTGCCCATGCTTTTGTAATAATTTTCTTTATAGTTATACCTATTTTAATTGGAGGTTTTGGAAATTGATTAGTTCCTTTAATATTAGGAGCTCCTGATATAGCTTTCCCTCGAATAAATAATATAAGATTTTGATTATTACCTCCTTCTTTAACTTTATTATTAGCTAGCTCAATTGTAGAAAACGGGGCTGGAACAGGATGAACTGTTTACCCACCCTTAGCATCCGGAATTGCTCATGCAGGGGCTTCTGTTGATTTAGCTATTTTTTCTCTACATTTAGCTGGAGTATCTTCTATTTTAGGTGCAGTAAATTTTATTACTACAGTAATTAATATACGATCTAATGGAATTACTTTAGATCGAATACCATTATTTGTATGATCAGTAGTTATTACAGCTGTATTATTACTATTATCTTTACCTGTATTAGCTGGTGCCATCACTATATTATTAACTGACCGAAATTTAAATACATCTTTCTTTGACCCAGCTGGTGGGGGAGATCCTATTTTATATCAACATTTATTC
>GDIP3594-22|Acricotopus lucens|ZFMK-TIS-2592333|Germany|OP927496
AACTTTATATTTTATTTTTGGTGCATGAGCTGGTATAGTAGGTACCTCCCTTAGTATCTTAGTACGAGCCGAATTAGGACATCCTGGAGCATTGATTGGTGATGATCAAATTTATAATGTAATTGTTACTGCCCATGCTTTTGTAATAATTTTCTTTATAGTTATACCTATTTTAATTGGAGGTTTTGGAAATTGATTAGTTCCTTTAATATTAGGAGCTCCTGATATAGCTTTCCCTCGAATAAATAATATAAGATTTTGATTATTACCTCCTTCTTTAACTTTATTATTAGCTAACTCAATTGTAGAAAACGGGGCTGGAACAGGATGAACTGTTTACCCACCCTTAGCATCCGGAATTGCTCATGCAGGGGCTTCTGTTGATTTAGCTATTTTTTCTCTACATTTAGCTGGAGTATCTTCTATTTTAGGTGCAGTAAATTTTATTACTACAGTAATTAATATACGATCTAATGGAATTACTTTAGATCGAATACCATTATTTGTATGATCAGTAGTTATTACAGCTGTATTATTACTATTATCTTTACCTGTATTAGCTGGTGCCATCACTATATTATTAACTGACCGAAATTTAAATACATCTTTCTTTGACCCAGCTGGTGGGGGAGATCCTATTTTATATCAACATTTATTC
>GDIP3779-22|Procladius crassinervis|ZFMK-TIS-2599937|Germany|OP927453
AACTTTATATTTTATTTTTGGTGCATGAGCTGGTATAGTAGGTACCTCCCTTAGTATCTTAGTACGAGCCGAATTAGGACATCCTGGAGCATTGATTGGTGATGATCAAATTTATAATGTAATTGTTACTGCCCATGCTTTTGTAATAATTTTCTTTATAGTTATACCTATTTTAATTGGAGGTTTTGGAAATTGATTAGTTCCTTTAATATTAGGAGCTCCTGATATAGCTTTCCCTCGAATAAATAATATAAGATTTTGATTATTACCTCCTTCTTTAACTTTATTATTAGCTAGCTCAATTGTAGAAAACGGGGCTGGAACAGGATGAACTGTTTACCCACCCTTAGCATCCGGAATTGCTCATGCAGGAGCTTCTGTTGATTTAGCTATTTTTTCTCTACATTTAGCTGGAGTATCTTCTATTTTAGGTGCAGTAAATTTTATTACTACAGTAATTAATATACGATCTAATGGAATTACTTTAGATCGAATACCATTATTTGTATGATCAGTAGTTATTACAGCTGTATTATTACTATTATCTTTACCTGTATTAGCTGGTGCCATCACTATATTATTAACTGACCGAAATTTAAATACATCTTTCTTTGACCCAGCTGGTGGGGGAGATCCTATTTTATATCAACATTTATTC
>GDIP3661-22|Procladius ferrugineus|ZFMK-TIS-2596304|Germany|OP927666
AACTTTATATTTTATTTTTGGTGCATGAGCTGGTATAGTAGGTACCTCCCTTAGTATCTTAGTACGAGCCGAATTAGGACATCCTGGAGCATTGATTGGTGATGATCAAATTTATAATGTAATTGTTACTGCCCATGCTTTTGTAATAATTTTCTTTATAGTTATACCTATTTTAATTGGAGGTTTTGGAAATTGATTAGTTCCTTTAATATTAGGAGCTCCTGATATAGCTTTCCCTCGAATAAATAATATAAGATTTTGATTATTACCTCCTTCTTTAACTTTATTATTAGCTAGCTCAATTGTAGAAAACGGGGCTGGAACAGGATGAACTGTTTACCCACCCTTAGCATCCGGAATTGCTCATGCAGGGGCTTCTGTTGATTTAGCTATTTTTTCTCTACATTTAGCTGGAGTATCTTCTATTTTAGGTGCAGTAAATTTTATTACTACAGTAATTAATATACGATCTAATGGAATTACTTTAGATCGAATACCATTATTTGTATGATCAGTAGTTATTACAGCTGTATTATTACTATTATCTTTACCTGTATTAGCTGGTGCCATCACTATATTATTAACTGACCGAAATTTAAATACATCTTTCTTTGACCCAGCTGGTGGGGGAGATCCTATTTTATATCAACATTTATTC
>GDIP3649-22|Procladius crassinervis|ZFMK-TIS-2596290|Germany|OP927678
AACTTTATATTTTATTTTTGGTGCATGAGCTGGTATAGTAGGTACCTCCCTTAGTATCTTAGTACGAGCCGAATTAGGACATCCTGGAGCATTGATTGGTGATGATCAAATTTATAATGTAATTGTTACTGCCCATGCTTTTGTAATAATTTTCTTTATAGTTATACCTATTTTAATTGGAGGTTTTGGAAATTGATTAGTTCCTTTAATATTAGGAGCTCCTGATATAGCTTTCCCTCGAATAAATAATATAAGATTTTGATTATTACCTCCTTCTTTAACTTTATTATTAGCTAGCTCAATTGTAGAAAACGGGGCTGGAACAGGATGAACTGTTTACCCACCCTTAGCATCCGGAATTGCTCATGCAGGGGCTTCTGTTGATTTAGCTATTTTTTCTCTACATTTAGCTGGAGTATCTTCTATTTTAGGTGCAGTAAATTTTATTACTACAGTAATTAATATACGATCTAATGGAATTACTTTAGATCGAATACCATTATTTGTATGATCAGTAGTTATTACAGCTGTATTATTACTATTATCTTTACCTGTATTAGCTGGTGCCATCACTATATTATTAACTGACCGAAATTTAAATACATCTTTCTTTGACCCAGCTGGTGGGGGAGATCCTATTTTATATCAACATTTATTC
>GDIP3596-22|Acricotopus lucens|ZFMK-TIS-2592335|Germany|OP927600
AACTTTATATTTTATTTTTGGTGCATGAGCTGGTATAGTAGGTACCTCCCTTAGTATCTTAGTACGAGCCGAATTAGGACATCCTGGAGCATTGATTGGTGATGATCAAATTTATAATGTAATTGTTACTGCCCATGCTTTTGTAATAATTTTCTTTATAGTTATACCTATTTTAATTGGAGGTTTTGGAAATTGATTAGTTCCTTTAATATTAGGAGCTCCTGATATAGCTTTCCCTCGAATAAATAATATAAGATTTTGATTATTACCTCCTTCTTTAACTTTATTATTAGCTAGCTCAATTGTAGAAAACGGGGCTGGAACAGGATGAACTGTTTACCCACCCTTAGCATCCGGAATTGCTCATGCAGGGGCTTCTGTTGATTTAGCTATTTTTTCTCTACATTTAGCTGGAGTATCTTCTATTTTAGGTGCAGTAAATTTTATTACTACAGTAATTAATATACGATCTAATGGAATTACTTTAGATCGAATACCATTATTTGTATGATCAGTAGTTATTACAGCTGTATTATTACTATTATCTTTACCTGTATTAGCTGGTGCCATCACTATATTATTAACTGACCGAAATTTAAATACATCTTTCTTTGACCCAGCTGGTGGGGGAGATCCTATTTTATATCAACATTTATTC
>GDIP3595-22|Procladius ferrugineus|ZFMK-TIS-2592334|Germany|OP927610
AACTTTATATTTTATTTTTGGTGCATGAGCTGGTATAGTAGGTACCTCCCTTAGTATCTTAGTACGAGCCGAATTAGGACATCCTGGAGCATTGATTGGTGATGATCAAATTTATAATGTAATTGTTACTGCCCATGCTTTTGTAATAATTTTCTTTATAGTTATACCTATTTTAATTGGAGGTTTTGGAAATTGATTAGTTCCTTTAATATTAGGAGCTCCTGATATAGCTTTCCCTCGAATAAATAATATAAGATTTTGATTATTACCTCCTTCTTTAACTTTATTATTAGCTAGCTCAATTGTAGAAAACGGGGCTGGAACAGGATGAACTGTTTACCCACCCTTAGCATCCGGAATTGCTCATGCAGGGGCTTCTGTTGATTTAGCTATTTTTTCTCTACATTTAGCTGGAGTATCTTCTATTTTAGGTGCAGTAAATTTTATTACTACAGTAATTAATATACGATCTAATGGAATTACTTTAGATCGAATACCATTATTTGTATGATCAGTAGTTATTACAGCTGTATTATTACTATTATCTTTACCTGTATTAGCTGGTGCCATCACTATATTATTAACTGACCGAAATTTAAATACATCTTTCTTTGACCCAGCTGGTGGGGGAGATCCTATTTTATATCAACATTTATTC
>GDIP3778-22|Procladius crassinervis|ZFMK-TIS-2599936|Germany|OP927553
AACTTTATATTTTATTTTTGGTGCATGAGCTGGTATAGTAGGTACCTCCCTTAGTATCTTAGTACGAGCCGAATTAGGACATCCTGGAGCATTGATTGGTGATGATCAAATTTATAATGTAATTGTTACTGCCCATGCTTTTGTAATAATTTTCTTTATAGTTATACCTATTTTAATTGGAGGTTTTGGAAATTGATTAGTTCCTTTAATATTAGGAGCTCCTGATATAGCTTTCCCTCGAATAAATAATATAAGATTTTGATTATTACCTCCTTCTTTAACTTTATTATTAGCTAGCTCAATTGTAGAAAACGGGGCTGGAACAGGATGAACTGTTTACCCACCCTTAGCATCCGGAATTGCTCATGCAGGGGCTTCTGTTGATTTAGCTATTTTTTCTCTACATTTAGCTGGAGTATCTTCTATTTTAGGTGCAGTAAATTTTATTACTACAGTAATTAATATACGATCTAATGGAATTACTTTAGATCGAATACCATTATTTGTATGATCAGTAGTTATTACAGCTGTATTATTACTATTATCTTTACCTGTATTAGCTGGTGCCATCACTATATTATTAACTGACCGAAATTTAAATACATCTTTCTTTGACCCAGCTGGTGGGGGAGATCCTATTTTATATCAACATTTATTC
>GDIP3774-22|Procladius crassinervis|ZFMK-TIS-2599932|Germany|OP927551
AACTTTATATTTTATTTTTGGTGCATGAGCTGGTATAGTAGGTACCTCCCTTAGTATCTTAGTACGAGCCGAATTAGGACATCCTGGAGCATTGATTGGTGATGATCAAATTTATAATGTAATTGTTACTGCCCATGCTTTTGTAATAATTTTCTTTATAGTTATACCTATTTTAATTGGAGGTTTTGGAAATTGATTAGTTCCTTTAATATTAGGAGCTCCTGATATAGCTTTCCCTCGAATAAATAATATAAGATTTTGATTATTACCTCCTTCTTTAACTTTATTATTAGCTAGCTCAATTGTAGAAAACGGGGCTGGAACAGGATGAACTGTTTACCCACCCTTAGCATCCGGAATTGCTCATGCAGGGGCTTCTGTTGATTTAGCTATTTTTTCTCTACATTTAGCTGGAGTATCTTCTATTTTAGGTGCAGTAAATTTTATTACTACAGTAATTAATATACGATCTAATGGAATTACTTTAGATCGAATACCATTATTTGTATGATCAGTAGTTATTACAGCTGTATTATTACTATTATCTTTACCTGTATTAGCTGGTGCCATCACTATATTATTAACTGACCGAAATTTAAATACATCTTTCTTTGACCCAGCTGGTGGGGGAGATCCTATTTTATATCAACATTTATTC
>GDIP3529-22|Parachironomus digitalis|ZFMK-TIS-2570447|Germany|OP927464
AACTTTATATTTTATTTTTGGAGCTTGATCCGGTATAGTAGGAACTTCACTAAGAATGCTTATTCGAGCAGAATTAGGTCGACCTGGTACTTTTATTGGAGATGACCAAATTTACAATGTAATTGTAACAGCACACGCTTTTATTATAATTTTTTTCATAGTAATACCTATTCTAATTGGGGGATTTGGTAATTGACTTGTCCCTTTAATATTAGGAGCTCCTGATATGGCTTTTCCACGAATAAATAATATAAGTTTCTGACTTTTACCTCCTTCTTTAACACTTCTCCTTTCTAGATCAATTGTCGAAAATGGGGCAGGAACAGGATGAACAGTTTATCCCCCCTTATCATCAGCAATTGCTCATAGAGGGGCTTCTGTTGATCTTGCTATTTTTTCTTTACATTTAGCCGGAGTTTCTTCTATTTTAGGTTCAGTAAATTTCATTACAACAGTTATTAATATACGAGCAAATGGTATTACCTTAGACCGAATACCTTTATTTGTTTGATCGGTTGTAATTACTACTGTTCTTTTACTTTTATCTTTACCTGTTTTAGCAGGAGCAATTACTATACTCCTTACAGACCGAAATCTAAATACATCTTTTTTTGATCCTGCAGGAGGGGGAGATCCTATTCTTTACCAACACTTATTT
>GDIP3720-22|Parachironomus digitalis|ZFMK-TIS-2596468|Germany|OP927627
AACTTTATATTTTATTTTTGGAGCTTGATCCGGTATAGTAGGGACTTCACTAAGAATGCTTATTCGAGCAGAATTAGGTCGACCTGGTACTTTTATTGGAGATGACCAAATTTACAATGTAATTGTAACAGCACACGCTTTTATTATAATTTTTTTCATAGTAATACCTATTCTAATTGGGGGATTTGGTAATTGACTTGTCCCTTTAATATTAGGAGCTCCTGATATGGCTTTTCCACGAATAAATAATATAAGTTTCTGACTTTTACCACCTTCTTTAACACTTCTCCTTTCTAGTTCAATTGTCGAAAATGGAGCAGGAACAGGATGAACAGTTTATCCACCCCTATCATCAGCAATTGCTCATAGAGGTGCTTCTGTTGATCTTGCTATTTTTTCTTTACATTTAGCCGGAGTTTCTTCTATTTTAGGTTCAGTAAATTTCATTACAACAGTTATTAATATACGAGCAAATGGTATTACCTTAGACCGAATACCTTTATTTGTTTGATCAGTTGTAATTACTACTGTTCTTTTACTTTTATCTTTACCTGTTTTAGCAGGAGCAATTACTATACTCCTTACAGACCGAAATCTAAATACATCTTTTTTTGATCCTGCAGGAGGGGGAGATCCTATTCTTTACCAACACTTATTT
>GDIP3717-22|Parachironomus digitalis|ZFMK-TIS-2596465|Germany|OP927491
AACTTTATATTTTATTTTTGGAGCTTGATCCGGTATAGTAGGAACTTCACTAAGAATGCTTATTCGAGCAGAATTAGGTCGACCTGGTACTTTTATTGGAGATGACCAAATTTACAATGTAATTGTAACAGCACACGCTTTTATTATAATTTTTTTCATAGTAATACCTATTCTAATTGGGGGATTTGGTAATTGACTTGTCCCTTTAATATTAGGAGCTCCTGATATGGCTTTTCCACGAATAAATAATATAAGTTTCTGACTTTTACCACCTTCTTTAACACTTCTCCTTTCTAGATCAATTGTCGAAAATGGAGCAGGAACAGGATGAACAGTTTATCCACCCCTATCATCAGCAATTGCTCATAGAGGTGCTTCTGTTGATCTTGCTATTTTTTCTTTACATTTAGCTGGAGTTTCTTCTATTTTAGGTTCAGTAAATTTCATTACAACAGTTATTAATATACGAGCAAATGGTATTACCTTAGACCGAATACCTTTATTTGTTTGATCGGTTGTAATTACTACTGTTCTTTTACTTTTATCTTTACCTGTTTTAGCAGGAGCTATTACTATACTCCTTACAGACCGAAATCTAAATACATCTTTTTTTGATCCTGCAGGAGGGGGAGATCCTATTCTTTACCAACACTTATTT
>GDIP3583-22|Glyptotendipes glaucus|ZFMK-TIS-2587085|Germany|OP927517
AACGTTATATTTTATTTTTGGGGCCTGATCTGGAATAGTAGGGACATCTTTAAGAATGCTTATTCGAGCAGAATTAGGACGACCTGGTACTTTTATTGGTGACGACCAAATTTATAATGTAATTGTAACAGCTCACGCTTTTATTATAATTTTTTTCATAGTTATGCCTATTCTAATTGGGGGATTTGGAAATTGACTGGTTCCTTTAATACTAGGGGCCCCAGATATAGCCTTCCCCCGAATAAATAATATAAGTTTTTGACTTTTACCCCCTTCATTAACACTTCTTCTTTCTAGTTCAATTGTTGAAAATGGGGCAGGAACAGGATGAACAGTTTATCCTCCTCTATCCGCTGCTATTGCTCACAGCGGGGCCTCCGTTGACCTTGCTATTTTCTCTTTACATCTGGCAGGAGTTTCTTCAATTCTAGGATCAGTAAATTTTATTACCACAGTAATTAATATGCGAGCTAATGGAATTACATTAGATCGAATACCTCTTTTTGTGTGGTCGGTAGTAATTACTACTGTTCTTCTTCTTTTATCACTACCTGTTTTAGCAGGAGCTATTACTATACTATTAACAGATCGAAATTTAAATACTTCATTCTTTGATCCAGCTGGAGGGGGAGACCCTATTTTATACCAACACCTATTC
>GDIP3568-22|Chironomidae|ZFMK-TIS-2570486|Germany|OP927400
AACATTATATTTTATTTTTGGAGCCTGATCTGGAATAGTAGGGACATCTTTAAGAATGCTTATTCGAGCAGAATTAGGACGGCCCGGTACTTTTATTGGTGACGACCAAATTTATAATGTAATTGTAACAGCTCACGCTTTTATTATAATTTTTTTCATAGTTATACCTATTCTAATTGGAGGATTTGGAAACTGACTGGTTCCTTTAATATTAGGGGCCCCAGATATAGCCTTCCCGCGAATAAATAATATAAGTTTTTGACTTTTACCCCCTTCATTAACGCTTCTTCTTTCTAGTTCAATTGTTGAAAATGGGGCAGGAACAGGATGAACAGTTTATCCCCCTCTATCTGCCGCTATTGCTCACAGTGGGGCCTCTGTTGACCTTGCAATTTTCTCTTTACATCTGGCAGGAGTTTCCTCAATTCTAGGGTCAGTAAATTTTATTACCACAGTAATTAATATACGAGCTAATGGAATTACATTAGATCGAATACCTCTTTTTGTGTGATCGGTAGTAATTACTACTGTTCTTCTTCTTTTATCACTGCCTGTTTTAGCAGGAGCTATTACTATACTATTAACAGATCGAAATTTAAATACTTCATTCTTTGATCCAGCTGGAGGGGGAGACCCTATTTTATACCAACACCTATTC
>GDIP3540-22|Chironomidae|ZFMK-TIS-2570458|Germany|OP927482
AACATTATATTTTATTTTTGGAGCCTGATCTGGAATAGTAGGGACATCTTTAAGAATGCTTATTCGAGCAGAATTAGGGCGGCCCGGTACTTTTATTGGTGACGACCAAATTTATAATGTAATTGTAACAGCTCACGCTTTTATTATAATTTTTTTCATAGTTATACCTATTCTAATTGGAGGATTTGGAAATTGACTGGTTCCTTTAATATTAGGGGCCCCAGATATAGCCTTCCCGCGAATAAATAATATAAGTTTTTGACTTTTACCCCCTTCATTAACGCTTCTTCTTTCTAGTTCAATTGTTGAAAATGGGGCAGGAACAGGATGAACAGTTTATCCCCCTCTATCTGCTGCTATTGCTCACAGTGGGGCCTCTGTTGACCTTGCAATTTTCTCTTTACATCTGGCAGGAGTTTCCTCAATTCTAGGGTCAGTAAATTTTATTACCACAGTAATTAATATGCGAGCTAATGGAATTACATTAGATCGAATACCTCTTTTTGTGTGATCGGTAGTAATTACTACTGTTCTTCTTCTTTTATCACTACCTGTTTTAGCAGGAGCTATTACTATACTATTAACAGATCGAAATTTAAATACTTCATTCTTTGACCCAGCTGGAGGGGGAGACCCTATTTTATACCAACACCTATTC
>GDIP3807-22|Glyptotendipes paripes|ZFMK-TIS-2602583|Germany|OP927478
AACATTATATTTTATTTTTGGGGCCTGATCTGGAATAGTAGGGACATCTTTAAGAATGCTTATTCGAGCAGAATTAGGACGGCCCGGTACTTTTATTGGTGACGACCAAATTTATAATGTAATTGTAACAGCTCACGCTTTTATTATAATTTTTTTCATAGTTATACCTATTCTAATTGGAGGATTTGGAAATTGACTGGTTCCTTTAATATTAGGGGCCCCAGATATAGCCTTCCCGCGAATAAATAATATAAGTTTTTGACTTTTACCCCCTTCATTAACGCTTCTTCTTTCTAGTTCAATTGTTGAAAATGGGGCAGGAACAGGATGAACAGTTTATCCCCCTCTATCTGCTGCTATTGCTCACAGTGGGGCCTCTGTTGACCTTGCAATTTTCTCTTTACATCTGGCAGGAGTTTCCTCAATTCTAGGGTCAGTAAATTTTATTACCACAGTAATTAATATGCGAGCTAATGGAATTACATTAGATCGAATACCTCTTTTTGTGTGATCGGTAGTAATTACTACTGTTCTTCTTCTTTTATCACTGCCTGTTTTAGCAGGAGCTATTACTATACTATTAACAGATCGAAATTTAAATACTTCATTCTTTGACCCAGCTGGAGGGGGAGACCCTATTTTATACCAACACCTATTC
>GDIP3816-22|Chironomidae|ZFMK-TIS-2602592|Germany|OP927396
AACATTATATTTTATTTTTGGAGCCTGATCTGGAATAGTAGGGACATCTTTAAGAATGCTTATTCGAGCAGAATTAGGACGGCCCGGTACTTTTATTGGTGACGACCAAATTTATAATGTAATTGTAACAGCTCACGCTTTTATTATAATTTTTTTCATAGTTATACCTATTCTAATTGGAGGATTTGGAAATTGACTGGTTCCTTTAATATTAGGGGCCCCAGATATAGCCTTCCCGCGAATAAATAATATAAGTTTTTGACTTTTACCCCCTTCATTAACGCTTCTTCTTTCTAGTTCAATTGTTGAAAATGGGGCAGGAACAGGATGAACAGTTTATCCCCCTCTATCTGCTGCTATTGCTCACAGTGGGGCCTCTGTTGACCTTGCAATTTTCTCTTTACATCTGGCAGGAGTTTCCTCAATTCTAGGGTCAGTAAATTTTATTACCACAGTAATTAATATGCGAGCTAATGGAATTACATTAGATCGAATACCTCTTTTTGTGTGATCGGTAGTAATTACTACTGTTCTTCTTCTTTTATCACTGCCTGTTTTAGCAGGAGCTATTACTATACTATTAACAGATCGAAATTTAAATACTTCATTCTTTGATCCAGCTGGAGGGGGAGACCCTATTTTATACCAACACCTATTC
>GDIP3812-22|Glyptotendipes paripes|ZFMK-TIS-2602588|Germany|OP927500
AACATTATATTTTATTTTTGGAGCCTGATCTGGAATAGTAGGGACATCTTTAAGAATGCTTATTCGAGCAGAATTAGGGCGGCCCGGTACTTTTATTGGTGACGACCAAATTTATAATGTAATTGTAACAGCTCACGCTTTTATTATAATTTTTTTCATAGTTATACCTATTCTAATTGGAGGATTTGGAAATTGACTGGTTCCTTTAATATTAGGGGCCCCAGATATAGCCTTCCCGCGAATAAATAATATAAGTTTTTGACTTTTACCCCCTTCATTAACGCTTCTTCTTTCTAGTTCAATTGTTGAAAATGGGGCAGGAACAGGATGAACAGTTTATCCCCCTCTATCTGCTGCTATTGCTCACAGTGGGGCCTCTGTTGACCTTGCAATTTTCTCTTTACATCTGGCAGGAGTTTCCTCAATTCTAGGGTCAGTAAATTTTATTACCACAGTAATTAATATGCGAGCTAATGGAATTACATTAGATCGAATACCTCTTTTTGTGTGATCGGTAGTAATTACTACTGTTCTTCTTCTTTTATCACTGCCTGTTTTAGCAGGAGCTATTACTATACTATTAACAGATCGAAATTTAAATACTTCATTCTTTGATCCAGCTGGAGGGGGAGACCCTATTTTATACCAACACCTATTC
>GDIP3815-22|Chironomidae|ZFMK-TIS-2602591|Germany|OP927598
AACATTATATTTTATTTTTGGAGCCTGATCTGGAATAGTAGGGACATCTTTAAGAATGCTTATTCGAGCAGAATTAGGACGACCCGGCACTTTTATTGGTGACGACCAAATTTATAATGTAATTGTAACAGCTCACGCTTTTATTATAATTTTTTTCATAGTTATACCTATTCTAATTGGAGGATTTGGAAATTGACTGGTTCCTTTAATATTAGGGGCCCCAGATATAGCCTTCCCCCGAATAAATAATATAAGTTTTTGACTTTTACCCCCTTCATTAACGCTTCTTCTTTCTAGTTCAATTGTTGAAAATGGGGCAGGAACAGGATGAACAGTTTATCCCCCTCTATCTGCTGCTATTGCTCACAGTGGAGCCTCTGTTGACCTTGCAATTTTCTCTTTACATCTAGCAGGAGTTTCCTCAATTCTAGGATCAGTAAATTTTATTACCACAGTAATTAATATGCGAGCTAATGGAATTACATTAGATCGAATACCTCTTTTTGTGTGATCAGTAGTAATTACTACTGTTCTTCTTCTTTTATCACTGCCTGTTTTAGCAGGAGCTATTACTATACTATTAACAGATCGAAATTTAAATACTTCATTCTTTGATCCAGCTGGAGGGGGAGACCCTATTTTATACCAACACCTATTC
>GDIP3696-22|Glyptotendipes paripes|ZFMK-TIS-2596442|Germany|OP927431
AACATTATATTTTATTTTTGGGGCCTGATCTGGAATAGTAGGGACATCTTTAAGAATGCTTATTCGAGCAGAATTAGGACGACCCGGTACTTTTATTGGTGACGACCAAATTTATAATGTAATTGTAACAGCTCACGCTTTTATTATAATTTTTTTCATAGTTATACCTATTCTAATTGGAGGATTTGGAAATTGACTGGTTCCTTTAATATTAGGGGCCCCAGATATAGCCTTCCCCCGAATAAATAATATAAGTTTTTGACTTTTACCCCCTTCATTAACGCTTCTTCTTTCTAGTTCAATTGTTGAAAATGGGGCAGGAACAGGATGAACAGTTTATCCCCCTCTATCTGCTGCTATTGCTCACAGTGGGGCCTCTGTTGACCTTGCAATTTTCTCTTTACATCTGGCAGGAGTTTCCTCAATTCTAGGATCAGTAAATTTTATTACCACAGTAATTAATATGCGAGCTAATGGAATTACATTAGATCGAATACCTCTTTTTGTGTGATCGGTAGTAATTACTACTGTTCTTCTTCTTTTATCACTGCCTGTTTTAGCAGGAGCTATTACTATACTAYTAACAGATCGAAATTTAAATACTTCATTCTTTGATCCAGCTGGAGGGGGAGACCCTATTTTATACCAACACCTATTC
>GDIP3604-22|Chironomidae|ZFMK-TIS-2596243|Germany|OP927579
AACATTATATTTTATTTTTGGGGCCTGATCTGGAATAGTAGGGACATCTTTAAGAATGCTTATTCGAGCAGAATTAGGACGACCCGGTACTTTTATTGGTGACGACCAAATTTATAATGTAATTGTAACAGCTCACGCTTTTATTATAATTTTTTTCATAGTTATACCTATTCTAATTGGAGGATTTGGAAATTGACTGGTTCCTTTAATATTAGGAGCCCCAGATATAGCCTTCCCCCGAATAAATAATATAAGTTTTTGACTTTTACCCCCTTCATTAACGCTTCTTCTTTCTAGTTCAATTGTTGAAAATGGAGCAGGAACAGGATGAACAGTTTATCCCCCTCTATCTGCTGCTATTGCTCACAGTGGGGCCTCTGTTGACCTTGCAATTTTCTCTTTACATCTAGCAGGAGTTTCCTCAATTCTAGGATCAGTAAATTTTATTACCACAGTAATTAATATGCGAGCTAATGGAATTACATTAGATCGAATACCTCTTTTTGTGTGATCAGTAGTAATTACTACTGTTCTTCTTCTTTTATCACTGCCTGTTTTAGCAGGAGCTATTACTATACTACTAACAGATCGAAATTTAAATACTTCATTCTTTGATCCAGCTGGAGGGGGAGACCCTATTTTATACCAACACCTATTC
>GDIP3546-22|Chironomidae|ZFMK-TIS-2570464|Germany|OP927492
AACATTATATTTTATTTTTGGGGCCTGATCTGGAATAGTAGGGACATCTTTAAGAATGCTTATTCGAGCAGAATTAGGACGACCCGGTACTTTTATTGGTGACGACCAAATTTATAATGTAATTGTAACAGCTCACGCTTTTATTATAATTTTTTTCATAGTTATACCTATTCTAATTGGAGGGTTTGGAAATTGACTGGTTCCTTTAATATTAGGGGCCCCAGATATAGCCTTCCCCCGAATAAATAATATAAGTTTTTGACTTTTACCCCCTTCATTAACGCTTCTTCTTTCTAGTTCAATTGTTGAAAATGGGGCAGGAACAGGATGAACAGTTTATCCCCCTCTATCTGCTGCTATTGCTCACAGTGGGGCCTCTGTTGACCTTGCAATTTTCTCTTTACATCTAGCAGGAGTTTCCTCAATTCTAGGATCAGTAAATTTTATTACCACAGTTATTAATATGCGAGCTAATGGAATTACATTAGATCGAATACCTCTTTTTGTGTGATCAGTAGTAATTACTACTGTTCTTCTTCTTTTATCACTGCCTGTTTTAGCAGGAGCTATTACTATACTACTAACAGATCGAAATTTAAATACTTCATTCTTTGATCCAGCTGGAGGGGGAGACCCTATTTTATACCAACACCTATTC
>GDIP3628-22|Chironomidae|ZFMK-TIS-2596268|Germany|OP927671
AACATTATATTTTATTTTTGGGGCCTGATCTGGAATAGTAGGGACATCTTTAAGAATGCTTATTCGAGCAGAATTAGGACGACCCGGTACTTTTATTGGTGACGACCAAATTTATAATGTAATTGTAACAGCTCACGCTTTTATTATAATTTTTTTCATAGTTATACCTATTCTAATTGGAGGATTTGGAAATTGACTGGTTCCTTTAATATTAGGGGCCCCAGATATAGCCTTCCCCCGAATAAATAATATAAGTTTTTGACTTTTACCCCCTTCATTAACGCTTCTTCTTTCTAGTTCAATTGTTGAAAATGGGGCAGGAACAGGATGAACAGTTTATCCCCCTCTATCTGCTGCTATTGCTCACAGTGGGGCCTCTGTTGACCTTGCAATTTTCTCTTTACATCTAGCAGGAGTTTCCTCAATTCTAGGATCAGTAAATTTTATTACCACAGTAATTAATATGCGAGCTAATGGAATTACATTAGATCGAATACCTCTTTTTGTGTGATCAGTAGTAATTACTACTGTTCTTCTTCTTTTATCACTGCCTGTTTTAGCAGGAGCTATTACTATACTACTAACAGATCGAAATTTAAATACTTCATTCTTTGATCCAGCTGGAGGGGGAGACCCTATTTTATACCAACACCTATTC
>GDIP3610-22|Chironomidae|ZFMK-TIS-2596250|Germany|OP927667
AACATTATATTTTATTTTTGGGGCCTGATCTGGAATAGTAGGGACATCTTTAAGAATGCTTATTCGAGCAGAATTAGGACGACCCGGTACTTTTATTGGTGACGACCAAATTTATAATGTAATTGTAACAGCTCACGCTTTTATTATAATTTTTTTCATAGTTATACCTATTCTAATTGGAGGATTTGGAAATTGACTGGTTCCTTTAATATTAGGGGCCCCAGATATAGCCTTCCCCCGAATAAATAATATAAGTTTTTGACTTTTACCCCCTTCATTAACGCTTCTTCTTTCTAGTTCAATTGTTGAAAATGGGGCAGGAACAGGATGAACAGTTTATCCCCCTCTATCTGCTGCTATTGCTCACAGTGGGGCCTCTGTTGACCTTGCAATTTTCTCTTTACATCTAGCAGGAGTTTCCTCAATTCTAGGATCAGTAAATTTTATTACCACAGTAATTAATATGCGAGCTAATGGAATTACATTAGATCGAATACCTCTTTTTGTGTGATCAGTAGTAATTACTACTGTTCTTCTTCTTTTATCACTGCCTGTTTTAGCAGGAGCTATTACTATACTACTAACAGATCGAAATTTAAATACTTCATTCTTTGATCCAGCTGGAGGGGGAGACCCTATTTTATACCAACACCTATTC
>GDIP3582-22|Glyptotendipes paripes|ZFMK-TIS-2587084|Germany|OP927524
AACATTATATTTTATTTTTGGGGCCTGATCTGGAATAGTAGGGACATCTTTAAGAATGCTTATTCGAGCAGAATTAGGACGACCCGGTACTTTTATTGGTGACGACCAAATTTATAATGTAATTGTAACAGCTCACGCTTTTATTATAATTTTTTTCATAGTTATACCTATTCTAATTGGAGGATTTGGAAATTGACTGGTTCCTTTAATATTAGGGGCCCCAGATATAGCCTTCCCCCGAATAAATAATATAAGTTTTTGACTTTTACCCCCTTCATTAACGCTTCTTCTTTCTAGTTCAATTGTTGAAAATGGGGCAGGAACAGGATGAACAGTTTATCCCCCTCTATCTGCTGCTATTGCTCACAGTGGGGCCTCTGTTGACCTTGCAATTTTCTCTTTACATCTAGCAGGAGTTTCCTCAATTCTAGGATCAGTAAATTTTATTACCACAGTAATTAATATGCGAGCTAATGGAATTACATTAGATCGAATACCTCTTTTTGTGTGATCAGTAGTAATTACTACTGTTCTTCTTCTTTTATCACTGCCTGTTTTAGCAGGAGCTATTACTATACTACTAACAGATCGAAATTTAAATACTTCATTCTTTGATCCAGCTGGAGGGGGAGACCCTATTTTATACCAACACCTATTC
>GDIP3567-22|Chironomidae|ZFMK-TIS-2570485|Germany|OP927655
AACATTATATTTTATTTTTGGGGCCTGATCTGGAATAGTAGGGACATCTTTAAGAATGCTTATTCGAGCAGAATTAGGACGACCCGGTACTTTTATTGGTGACGACCAAATTTATAATGTAATTGTAACAGCTCACGCTTTTATTATAATTTTTTTCATAGTTATACCTATTCTAATTGGAGGATTTGGAAATTGACTGGTTCCTTTAATATTAGGGGCCCCAGATATAGCCTTCCCCCGAATAAATAATATAAGTTTTTGACTTTTACCCCCTTCATTAACGCTTCTTCTTTCTAGTTCAATTGTTGAAAATGGGGCAGGAACAGGATGAACAGTTTATCCCCCTCTATCTGCTGCTATTGCTCACAGTGGGGCCTCTGTTGACCTTGCAATTTTCTCTTTACATCTAGCAGGAGTTTCCTCAATTCTAGGATCAGTAAATTTTATTACCACAGTAATTAATATGCGAGCTAATGGAATTACATTAGATCGAATACCTCTTTTTGTGTGATCAGTAGTAATTACTACTGTTCTTCTTCTTTTATCACTGCCTGTTTTAGCAGGAGCTATTACTATACTACTAACAGATCGAAATTTAAATACTTCATTCTTTGATCCAGCTGGAGGGGGAGACCCTATTTTATACCAACACCTATTC
>GDIP3564-22|Chironomidae|ZFMK-TIS-2570482|Germany|OP927555
AACATTATATTTTATTTTTGGGGCCTGATCTGGAATAGTAGGGACATCTTTAAGAATGCTTATTCGAGCAGAATTAGGACGACCCGGTACTTTTATTGGTGACGACCAAATTTATAATGTAATTGTAACAGCTCACGCTTTTATTATAATTTTTTTCATAGTTATACCTATTCTAATTGGAGGATTTGGAAATTGACTGGTTCCTTTAATATTAGGGGCCCCAGATATAGCCTTCCCCCGAATAAATAATATAAGTTTTTGACTTTTACCCCCTTCATTAACGCTTCTTCTTTCTAGTTCAATTGTTGAAAATGGGGCAGGAACAGGATGAACAGTTTATCCCCCTCTATCTGCTGCTATTGCTCACAGTGGGGCCTCTGTTGACCTTGCAATTTTCTCTTTACATCTAGCAGGAGTTTCCTCAATTCTAGGATCAGTAAATTTTATTACCACAGTAATTAATATGCGAGCTAATGGAATTACATTAGATCGAATACCTCTTTTTGTGTGATCAGTAGTAATTACTACTGTTCTTCTTCTTTTATCACTGCCTGTTTTAGCAGGAGCTATTACTATACTACTAACAGATCGAAATTTAAATACTTCATTCTTTGATCCAGCTGGAGGGGGAGACCCTATTTTATACCAACACCTATTC
>GDIP3814-22|Glyptotendipes paripes|ZFMK-TIS-2602590|Germany|OP927544
AACATTATATTTTATTTTTGGGGCCTGATCTGGAATAGTAGGGACATCTTTAAGAATGCTTATTCGAGCAGAATTAGGACGACCCGGTACTTTTATTGGTGACGACCAAATTTATAATGTAATTGTAACAGCTCACGCTTTTATTATAATTTTTTTCATAGTTATACCTATTCTAATTGGAGGATTTGGAAATTGACTGGTTCCTTTAATATTAGGGGCCCCAGATATAGCCTTCCCCCGAATAAATAATATAAGTTTTTGACTTTTACCCCCTTCATTAACGCTTCTTCTTTCTAGTTCAATTGTTGAAAATGGGGCAGGAACAGGATGAACAGTTTATCCCCCTCTATCTGCTGCTATTGCTCACAGTGGGGCCTCTGTTGACCTTGCAATTTTCTCTTTACATCTAGCAGGAGTTTCCTCAATTCTAGGATCAGTAAATTTTATTACCACAGTAATTAATATGCGAGCTAATGGAATTACATTAGATCGAATACCTCTTTTTGTGTGATCAGTAGTAATTACTACTGTTCTTCTTCTTTTATCACTGCCTGTTTTAGCAGGAGCTATTACTATACTACTAACAGATCGAAATTTAAATACTTCATTCTTTGATCCAGCTGGAGGGGGAGACCCTATTTTATACCAACACCTATTC
>GDIP3813-22|Glyptotendipes paripes|ZFMK-TIS-2602589|Germany|OP927414
AACATTATATTTTATTTTTGGGGCCTGATCTGGAATAGTAGGGACATCTTTAAGAATGCTTATTCGAGCAGAATTAGGACGACCCGGTACTTTTATTGGTGACGACCAAATTTATAATGTAATTGTAACAGCTCACGCTTTTATTATAATTTTTTTCATAGTTATACCTATTCTAATTGGAGGATTTGGAAATTGACTGGTTCCTTTAATATTAGGGGCCCCAGATATAGCCTTCCCCCGAATAAATAATATAAGTTTTTGACTTTTACCCCCTTCATTAACGCTTCTTCTTTCTAGTTCAATTGTTGAAAATGGGGCAGGAACAGGATGAACAGTTTATCCCCCTCTATCTGCTGCTATTGCTCACAGTGGGGCCTCTGTTGACCTTGCAATTTTCTCTTTACATCTAGCAGGAGTTTCCTCAATTCTAGGATCAGTAAATTTTATTACCACAGTAATTAATATGCGAGCTAATGGAATTACATTAGATCGAATACCTCTTTTTGTGTGATCAGTAGTAATTACTACTGTTCTTCTTCTTTTATCACTGCCTGTTTTAGCAGGAGCTATTACTATACTACTAACAGATCGAAATTTAAATACTTCATTCTTTGATCCAGCTGGAGGGGGAGACCCTATTTTATACCAACACCTATTC
>GDIP3811-22|Chironomidae|ZFMK-TIS-2602587|Germany|OP927432
AACATTATATTTTATTTTTGGGGCCTGATCTGGAATAGTAGGGACATCTTTAAGAATGCTTATTCGAGCAGAATTAGGACGACCCGGTACTTTTATTGGTGACGACCAAATTTATAATGTAATTGTAACAGCTCACGCTTTTATTATAATTTTTTTCATAGTTATACCTATTCTAATTGGAGGATTTGGAAATTGACTGGTTCCTTTAATATTAGGGGCCCCAGATATAGCCTTCCCCCGAATAAATAATATAAGTTTTTGACTTTTACCCCCTTCATTAACGCTTCTTCTTTCTAGTTCAATTGTTGAAAATGGGGCAGGAACAGGATGAACAGTTTATCCCCCTCTATCTGCTGCTATTGCTCACAGTGGGGCCTCTGTTGACCTTGCAATTTTCTCTTTACATCTAGCAGGAGTTTCCTCAATTCTAGGATCAGTAAATTTTATTACCACAGTAATTAATATGCGAGCTAATGGAATTACATTAGATCGAATACCTCTTTTTGTGTGATCAGTAGTAATTACTACTGTTCTTCTTCTTTTATCACTGCCTGTTTTAGCAGGAGCTATTACTATACTACTAACAGATCGAAATTTAAATACTTCATTCTTTGATCCAGCTGGAGGGGGAGACCCTATTTTATACCAACACCTATTC
>GDIP3810-22|Glyptotendipes paripes|ZFMK-TIS-2602586|Germany|OP927420
AACATTATATTTTATTTTTGGGGCCTGATCTGGAATAGTAGGGACATCTTTAAGAATGCTTATTCGAGCAGAATTAGGACGACCCGGTACTTTTATTGGTGACGACCAAATTTATAATGTAATTGTAACAGCTCACGCTTTTATTATAATTTTTTTCATAGTTATACCTATTCTAATTGGAGGATTTGGAAATTGACTGGTTCCTTTAATATTAGGGGCCCCAGATATAGCCTTCCCCCGAATAAATAATATAAGTTTTTGACTTTTACCCCCTTCATTAACGCTTCTTCTTTCTAGTTCAATTGTTGAAAATGGGGCAGGAACAGGATGAACAGTTTATCCCCCTCTATCTGCTGCTATTGCTCACAGTGGGGCCTCTGTTGACCTTGCAATTTTCTCTTTACATCTAGCAGGAGTTTCCTCAATTCTAGGATCAGTAAATTTTATTACCACAGTAATTAATATGCGAGCTAATGGAATTACATTAGATCGAATACCTCTTTTTGTGTGATCAGTAGTAATTACTACTGTTCTTCTTCTTTTATCACTGCCTGTTTTAGCAGGAGCTATTACTATACTACTAACAGATCGAAATTTAAATACTTCATTCTTTGATCCAGCTGGAGGGGGAGACCCTATTTTATACCAACACCTATTC
>GDIP3809-22|Glyptotendipes paripes|ZFMK-TIS-2602585|Germany|OP927495
AACATTATATTTTATTTTTGGGGCCTGATCTGGAATAGTAGGGACATCTTTAAGAATGCTTATTCGAGCAGAATTAGGACGACCCGGTACTTTTATTGGTGACGACCAAATTTATAATGTAATTGTAACAGCTCACGCTTTTATTATAATTTTTTTCATAGTTATACCTATTCTAATTGGAGGATTTGGAAATTGACTGGTTCCTTTAATATTAGGGGCCCCAGATATAGCCTTCCCCCGAATAAATAATATAAGTTTTTGACTTTTACCCCCTTCATTAACGCTTCTTCTTTCTAGTTCAATTGTTGAAAATGGGGCAGGAACAGGATGAACAGTTTATCCCCCTCTATCTGCTGCTATTGCTCACAGTGGGGCCTCTGTTGACCTTGCAATTTTCTCTTTACATCTAGCAGGAGTTTCCTCAATTCTAGGATCAGTAAATTTTATTACCACAGTAATTAATATGCGAGCTAATGGAATTACATTAGATCGAATACCTCTTTTTGTGTGATCAGTAGTAATTACTACTGTTCTTCTTCTTTTATCACTGCCTGTTTTAGCAGGAGCTATTACTATACTACTAACAGATCGAAATTTAAATACTTCATTCTTTGATCCAGCTGGAGGGGGAGACCCTATTTTATACCAACACCTATTC
>GDIP3808-22|Glyptotendipes paripes|ZFMK-TIS-2602584|Germany|OP927516
AACATTATATTTTATTTTTGGGGCCTGATCTGGAATAGTAGGGACATCTTTAAGAATGCTTATTCGAGCAGAATTAGGACGACCCGGTACTTTTATTGGTGACGACCAAATTTATAATGTAATTGTAACAGCTCACGCTTTTATTATAATTTTTTTCATAGTTATACCTATTCTAATTGGAGGATTTGGAAATTGACTGGTTCCTTTAATATTAGGGGCCCCAGATATAGCCTTCCCCCGAATAAATAATATAAGTTTTTGACTTTTACCCCCTTCATTAACGCTTCTTCTTTCTAGTTCAATTGTTGAAAATGGGGCAGGAACAGGATGAACAGTTTATCCCCCTCTATCTGCTGCTATTGCTCACAGTGGGGCCTCTGTTGACCTTGCAATTTTCTCTTTACATCTAGCAGGAGTTTCCTCAATTCTAGGATCAGTAAATTTTATTACCACAGTAATTAATATGCGAGCTAATGGAATTACATTAGATCGAATACCTCTTTTTGTGTGATCAGTAGTAATTACTACTGTTCTTCTTCTTTTATCACTGCCTGTTTTAGCAGGAGCTATTACTATACTACTAACAGATCGAAATTTAAATACTTCATTCTTTGATCCAGCTGGAGGGGGAGACCCTATTTTATACCAACACCTATTC
>GDIP3566-22|Chironomidae|ZFMK-TIS-2570484|Germany|OP927571
AACATTATATTTTATTTTTGGGGCCTGATCTGGAATAGTAGGGACATCTTTAAGAATGCTTATTCGAGCAGAATTAGGACGACCCGGTACTTTTATTGGTGACGACCAAATTTATAATGTAATTGTAACAGCTCACGCTTTTATTATAATTTTTTTCATAGTTATACCTATTCTAATTGGAGGATTTGGAAATTGACTGGTTCCTTTAATATTAGGGGCCCCAGATATAGCCTTCCCCCGAATAAATAATATAAGTTTTTGACTTTTACCCCCTTCATTAACGCTTCTTCTTTCTAGTTCAATTGTTGAAAATGGGGCAGGAACAGGATGAACAGTTTATCCCCCTCTATCTGCTGCTATTGCTCACAGTGGGGCCTCTGTTGACCTTGCAATTTTCTCTTTACATCTAGCAGGAGTTTCCTCAATTCTAGGGTCAGTAAATTTTATTACCACAGTAATTAATATGCGAGCTAATGGAATTACATTAGATCGAATACCTCTTTTTGTGTGATCAGTAGTAATTACTACTGTTCTTCTTCTTTTATCACTGCCTGTTTTAGCAGGAGCTATTACTATACTACTAACAGATCGAAATTTAAATACTTCATTCTTTGATCCAGCTGGAGGGGGAGACCCTATTTTATACCAACACCTATTC
>GDIP3623-22|Harnischia curtilamellata|ZFMK-TIS-2596263|Germany|OP927408
AACATTATATTTTATTTTTGGAGCTTGATCAGGAATAGTAGGAACTTCTTTAAGAATACTTATTCGAGCAGAATTAGGACGTCCTGGTACTTTTATTGGTGATGACCAAATTTATAATGTAATTGTTACAGCCCATGCATTTATTATAATTTTTTTCATAGTTATGCCAATTTTAATTGGTGGATTCGGGAATTGATTAGTTCCTCTTATATTAGGAGCCCCAGATATGGCTTTCCCCCGTATAAATAATATAAGTTTTTGACTTTTACCCCCTTCATTAACTCTTCTCCTTTCTAGTTCAATTGTTGAAAATGGGGCAGGAACTGGATGAACAGTTTACCCCCCGCTTTCTTCCGCGATTGCCCATAGAGGGGCATCTGTAGATTTAGCAATTTTTTCTTTACATTTAGCAGGGGTTTCCTCAATTTTAGGATCTGTAAATTTTATTACAACAGTAATTAACATACGAGCTAATGGAATTACATTAGATCGAATGCCTTTATTTGTTTGATCTGTTGTAATTACAACTATCCTACTCTTACTTTCATTGCCCGTTCTTGCTGGTGCAATTACAATACTTTTAACAGACCGAAATTTAAATACCTCATTTTTTGACCCTGCTGGAGGGGGAGACCCAATTTTATACCAACACTTATTT
>GDIP3801-22|Harnischia curtilamellata|ZFMK-TIS-2602575|Germany|OP927594
AACATTATATTTTATTTTTGGAGCTTGATCAGGAATAGTAGGAACTTCTTTAAGAATACTTATTCGAGCAGAATTAGGACGTCCTGGTACTTTTATTGGTGATGACCAAATTTATAATGTAATTGTTACAGCCCATGCATTTATTATAATTTTTTTCATAGTTATGCCAATTTTAATTGGTGGATTCGGGAATTGATTAGTTCCTCTTATATTAGGAGCCCCAGATATGGCTTTCCCCCGTATAAATAATATAAGTTTTTGACTTTTACCCCCTTCATTAACTCTTCTCCTTTCTAGTTCAATTGTTGAAAATGGGGCAGGAACTGGATGAACAGTTTATCCCCCGCTTTCTTCCGCGATTGCCCATAGAGGGGCATCAGTAGATTTAGCAATTTTTTCTTTACATTTAGCAGGGATTTCCTCAATTTTAGGATCTGTAAATTTTATTACAACAGTAATTAACATACGAGCTAATGGAATTACATTAGATCGAATGCCTTTATTTGTTTGATCTGTTGTAATTACAACTATCCTACTCTTACTTTCATTGCCCGTTCTTGCTGGTGCAATTACAATACTTTTAACAGACCGAAATTTAAATACCTCATTTTTTGACCCTGCTGGAGGGGGAGACCCAATTTTATACCAACACTTATTT
>GDIP3689-22|Microchironomus tener|ZFMK-TIS-2596432|Germany|OP927578
AACATTATATTTTATTTTTGGGGCTTGATCAGGAATAGTAGGAACATCTTTAAGTATGCTTATTCGAGCAGAATTAGGACGACCTGGAACATTCATTGGTGATGACCAAATTTATAATGTTATTGTAACAGCACATGCCTTTATTATAATTTTTTTCATAGTTATACCAATTTTAATTGGAGGATTTGGAAATTGACTAGTACCCCTTATATTAGGGGCCCCTGATATAGCTTTTCCCCGAATAAATAATATAAGTTTTTGACTTTTACCCCCTTCATTAACTCTTTTACTTTCAAGTTCAATTGTTGAAAATGGAGCAGGAACAGGATGAACGGTTTATCCTCCCCTCTCTTCAGCAATTGCCCATAGAGGGGCTTCAGTAGACCTAGCTATTTTTTCTTTACACTTAGCAGGGGTTTCTTCTATTTTAGGATCAGTAAATTTCATTACTACTGTTATTAATATACGAGCTAATGGAATTACTTTAGACCGAATACCTCTATTTGTTTGATCCGTTGTAATTACAACTGTTCTTCTCCTTCTTTCTCTTCCTGTTTTAGCAGGAGCAATTACAATACTTTTAACAGATCGAAATTTAAATACATCTTTCTTTGACCCAGCAGGAGGGGGAGATCCTATTCTTTATCAACATCTATTT
>GDIP3667-22|Microchironomus tener|ZFMK-TIS-2596313|Germany|OP927501
AACATTATATTTTATTTTTGGGGCTTGATCAGGAATAGTAGGAACATCTTTAAGTATGCTTATTCGAGCAGAATTAGGACGACCTGGAACATTCATTGGTGATGACCAAATTTATAATGTTATTGTAACAGCACATGCCTTTATTATAATTTTTTTCATAGTTATACCAATTTTAATTGGAGGATTTGGAAATTGACTAGTACCCCTTATATTAGGGGCCCCTGATATAGCTTTTCCCCGAATAAATAATATAAGTTTTTGACTTTTACCCCCTTCATTAACTCTTTTACTTTCAAGTTCAATTGTTGAAAATGGAGCAGGAACAGGATGAACGGTTTATCCTCCCCTCTCTTCAGCAATTGCCCATAGAGGGGCTTCAGTAGACCTAGCTATTTTTTCTTTACACTTAGCAGGGGTTTCTTCTATTTTAGGATCAGTAAATTTCATTACTACTGTTATTAATATACGAGCTAATGGAATTACTTTAGACCGAATACCTCTATTTGTTTGATCCGTTGTAATTACAACTGTTCTTCTCCTTCTTTCTCTTCCTGTTTTAGCAGGAGCAATTACAATACTTTTAACAGATCGAAATTTAAATACATCTTTCTTTGACCCAGCAGGAGGGGGAGATCCTATTCTTTATCAACATCTATTT
>GDIP3792-22|Microchironomus tener|ZFMK-TIS-2602564|Germany|OP927443
AACATTATATTTTATTTTTGGGGCTTGATCAGGAATAGTAGGAACATCTTTAAGTATGCTTATTCGAGCAGAATTAGGACGACCTGGAACATTCATTGGTGATGACCAAATTTATAATGTTATTGTAACAGCACATGCCTTTATTATAATTTTTTTCATAGTTATACCAATTTTAATTGGAGGATTTGGAAATTGACTAGTACCCCTTATATTAGGGGCCCCTGATATAGCTTTTCCCCGAATAAATAATATAAGTTTTTGACTTTTACCCCCTTCATTAACTCTTTTACTTTCAAGTTCAATTGTTGAAAATGGAGCAGGAACAGGATGAACGGTTTATCCTCCCCTCTCTTCAGCAATTGCCCATAGAGGGGCTTCAGTAGACCTAGCTATTTTTTCTTTACACTTAGCAGGGGTTTCTTCTATTTTAGGATCAGTAAATTTCATTACTACTGTTATTAATATACGAGCTAATGGAATTACTTTAGACCGAATACCTCTATTTGTTTGATCCGTTGTAATTACAACTGTTCTTCTCCTTCTTTCTCTTCCTGTTTTAGCAGGAGCAATTACAATACTTTTAACAGATCGAAATTTAAATACATCTTTCTTTGACCCAGCAGGAGGGGGAGATCCTATTCTTTATCAACATCTATTT
>GDIP3671-22|Microchironomus tener|ZFMK-TIS-2596317|Germany|OP927397
AACATTATATTTTATTTTTGGGGCTTGATCAGGAATAGTAGGAACATCTTTAAGTATGCTTATTCGAGCAGAATTAGGACGACCTGGAACATTCATTGGTGATGACCAAATTTATAATGTTATTGTAACAGCACATGCCTTTATTATAATTTTTTTCATAGTTATACCAATTTTAATTGGAGGATTTGGAAATTGACTAGTACCCCTTATATTAGGGGCCCCTGATATAGCTTTTCCCCGAATAAATAATATAAGTTTTTGACTTTTACCCCCTTCATTAACTCTTTTACTTTCAAGTTCAATTGTTGAAAATGGAGCAGGAACAGGATGAACGGTTTATCCCCCCCTCTCTTCAGCAATTGCCCATAGAGGGGCTTCAGTAGACCTAGCTATTTTTTCTTTACACTTAGCAGGGGTTTCTTCTATTTTAGGATCAGTAAATTTCATTACTACTGTTATTAATATACGAGCTAATGGAATTACTTTAGACCGAATACCTCTATTTGTTTGATCCGTTGTAATTACAACTGTTCTTCTCCTTCTTTCTCTTCCTGTTTTAGCAGGAGCAATTACAATACTTTTAACAGATCGAAATTTAAATACATCTTTCTTTGACCCAGCAGGAGGGGGAGATCCTATTCTTTATCAACATCTATTT
>GDIP3800-22|Microchironomus tener|ZFMK-TIS-2602574|Germany|OP927425
AACATTATATTTTATTTTTGGGGCTTGATCAGGAATAGTAGGAACATCTTTAAGTATGCTTATTCGAGCAGAATTAGGACGACCTGGAACATTCATTGGTGATGACCAAATTTATAATGTTATTGTAACAGCACATGCCTTTATTATAATTTTTTTCATAGTTATACCAATTTTAATTGGAGGATTTGGAAATTGACTAGTACCCCTTATATTAGGGGCCCCTGATATAGCTTTTCCCCGAATAAATAATATAAGTTTTTGACTTTTACCCCCTTCATTAACTCTTTTACTTTCAAGTTCAATTGTTGAAAATGGAGCAGGAACAGGATGAACGGTTTATCCCCCCCTCTCTTCAGCAATTGCCCATAGAGGGGCTTCAGTAGACCTAGCTATTTTTTCTTTACACTTAGCAGGGGTTTCTTCTATTTTAGGATCAGTAAATTTCATTACTACTGTTATTAATATACGAGCTAATGGAATTACTTTAGACCGAATACCTCTATTTGTTTGATCCGTTGTAATTACAACTGTTCTTCTCCTTCTTTCTCTTCCTGTTTTAGCAGGAGCAATTACAATACTTTTAACAGATCGAAATTTAAATAC-------------------------------------------------------
>GDIP3770-22|Parachironomus vitiosus|ZFMK-TIS-2596519|Germany|OP927409
AACACTATATTTTATTTTTGGAGCTTGATCAGGAATAGTAGGAACTTCTTTAAGAATGCTTATTCGAGCTGAATTAGGACGTCCTGGAACATTCATTGGTGATGACCAAATTTATAATGTTATTGTTACAGCACATGCTTTTATTATAATTTTTTTTATAGTTATACCTATTTTAATTGGAGGATTTGGAAATTGACTTGTCCCTTTAATATTAGGAGCCCCAGATATGGCTTTTCCACGAATAAATAATATAAGTTTTTGACTTCTTCCTCCATCTCTTACTCTTTTACTTTCAAGTTCAATTGTTGAAAATGGGGCAGGAACTGGATGAACAGTTTACCCTCCTCTATCATCAGCAATTGCACATAGAGGGGCTTCAGTTGATCTAGCAATTTTCTCGTTACATTTAGCAGGGGTATCCTCAATTTTAGGTTCTGTAAATTTTATTACAACTGTAATCAATATACGATCTAATGGAATTACTTTAGATCGAATGCCATTATTTGTTTGATCAGTTGTAATTACTACAGTTCTTCTTTTACTTTCTCTTCCTGTATTAGCTGGTGCTATTACTATACTTTTAACTGATCGAAATTTAAATACGTCATTCTTTGATCCTGCTGGAGGTGGAGACCCAATTCTTTATCAACATTTATTT
>GDIP3719-22|Parachironomus vitiosus|ZFMK-TIS-2596467|Germany|OP927433
AACACTATATTTTATTTTTTGAGCTTGATCAGGAATAGTAGGAACTTCTTTAAGAATGCTTATTCGAGCTGAATTAGGACGTCCTGGAACATTCATTGGTGATGACCAAATTTATAATGTTATTGTTACAGCACATGCTTTTATTATAATTTTTTTTATAGTTATACCTATTTTAATTGGAGGATTTGGAAATTGACTTGTCCCTTTAATATTAGGAGCCCCAGATATGGCTTTTCCACGAATAAATAATATAAGTTTTTGACTTCTTCCCCCATCTCTTACTCTTTTACTTTCAAGTTCAATTGTTGAAAATGGGGCAGGAACTGGGTGAACAGTTTACCCTCCTCTATCATCAGCAATTGCACATAGAGGGGCCTCAGTTGATCTAGCAATTTTCTCGTTACATTTAGCAGGGGTATCCTCAATTTTAGGTTCTGTAAATTTTATTACAACTGTAATCAATATACGATCTAATGGAATTACTTTAGATCGAATGCCATTATTTGTTTGATCAGTTGTAATTACTACAGTTCTTCTTTTACTTTCTCTTCCTGTATTAGCTGGTGCTATTACTATACTTTTAACTGATCGAAATTTAAATACGTCATTCTTTGATCCTGCTGGAGGTGGAGACCCAATTCTTTATCAACATTTATTT
>GDIP3675-22|Parachironomus gracilior|ZFMK-TIS-2596321|Germany|OP927572
TACTCTTTATTTTATTTTCGGGGCTTGATCTGGAATGGTAGGTACTTCTTTAAGAATACTTATTCGTGCCGAATTAGGCCGACCTGGAACTTTTATTGGAGATGACCAAATTTATAACGTAATTGTAACAGCTCATGCTTTTATTATAATTTTCTTCATGGTTATGCCTATTTTAATTGGAGGTTTTGGAAATTGACTGGTTCCCTTAATATTAGGAGCCCCAGACATGGCCTTCCCTCGAATAAATAATATAAGTTTTTGACTATTACCCCCTTCATTAACACTTTTACTTTCTAGTTCAATTGTAGAAAATGGGGCAGGAACAGGATGAACAGTTTATCCCCCGCTTTCTTCAGCAATTGCCCACAGTGGGGCCTCTGTTGATTTAGCTATTTTTTCTCTGCATCTAGCAGGGGTTTCCTCAATTTTAGGATCAGTAAATTTTATTACAACAGTTATTAATATACGAGCAAATGGAATTACATTAGATCGAATACCCCTATTTGTTTGATCTGTTGTAATTACAACTGTTTTACTACTTCTCTCTTTACCTGTATTAGCTGGGGCCATTACAATACTTTTAACAGATCGAAATTTAAATACTTCTTTTTTTGATCCTGCAGGAGGAGGTGATCCTATTCTTTACCAGCACTTATTC
>GDIP3834-22|Parachironomus gracilior|ZFMK-TIS-2603356|Germany|OP927659
TACTCTTTATTTTATTTTCGGGGCTTGATCTGGAATGGTAGGTACTTCTTTAAGAATACTTATTCGTGCCGAATTAGGCCGACCTGGAACTTTTATTGGAGATGACCAAATTTATAACGTAATTGTAACAGCTCATGCTTTTATTATAATTTTCTTCATGGTTATGCCTATTTTAATTGGAGGTTTTGGAAATTGACTGGTTCCCTTAATATTAGGAGCCCCAGACATGGCCTTCCCTCGAATAAATAATATAAGTTTTTGACTATTACCCCCTTCATTAACACTTTTACTTTCTAGTTCAATTGTAGAAAATGGGGCAGGAACAGGATGAACAGTTTATCCCCCGCTTTCTTCAGCAATTGCCCACAGTGGGGCCTCTGTTGATTTAGCTATTTTTTCTCTGCATCTAGCAGGGGTTTCCTCAATTTTAGGATCAGTAAATTTTATTACAACAGTTATTAATATACGAGCAAATGGAATTACATTAGATCGAATACCCCTATTTGTTTGATCTGTTGTAATTACAACTGTTTTACTACTTCTCTCTTTACCTGTATTAGCTGGGGCCATTACAATACTTTTAACAGATCGAAATTTAAATACTTCTTTTTTTGATCCTGCAGGAGGAGGTGATCCTATTCTTTACCAGCACTTATTC
>GDIP3636-22|Parachironomus gracilior|ZFMK-TIS-2596277|Germany|OP927479
TACTCTTTATTTTATTTTCGGGGCTTGATCTGGAATGGTAGGTACTTCTTTAAGAATACTTATTCGTGCCGAATTAGGCCGACCTGGAACTTTTATTGGAGATGACCAAATTTATAACGTAATTGTAACAGCTCATGCTTTTATTATAATTTTCTTCATGGTTATGCCTATTTTAATTGGAGGTTTTGGAAATTGACTGGTTCCCTTAATATTAGGAGCCCCAGACATGGCCTTCCCTCGAATAAATAATATAAGTTTTTGACTATTACCCCCTTCATTAACACTTTTACTTTCTAGTTCAATTGTAGAAAATGGAGCAGGAACAGGATGAACAGTTTATCCCCCGCTTTCTTCAGCAATTGCCCACAGTGGGGCCTCTGTTGATTTAGCTATTTTTTCTCTGCATCTAGCAGGGGTTTCCTCAATTTTAGGATCAGTAAATTTTATTACAACAGTTATTAATATACGAGCAAATGGAATTACATTAGATCGAATACCCCTATTTGTTTGATCTGTTGTAATTACAACTGTTTTACTACTTCTCTCTTTACCTGTATTAGCTGGGGCCATTACAATACTTTTAACAGATCGAAATTTAAATACTTCTTTTTTTGATCCTGCAGGAGGAGGTGATCCTATTCTTTACCAGCACTTATTC
>GDIP3659-22|Parachironomus gracilior|ZFMK-TIS-2596301|Germany|OP927455
TACTCTTTATTTTATTTTCGGGGCTTGATCTGGAATGGTAGGTACTTCTTTAAGAATACTTATTCGTGCCGAATTAGGCCGACCTGGAACTTTTATTGGAGATGACCAAATTTATAACGTAATTGTAACAGCTCATGCTTTTATTATAATTTTCTTCATGGTTATGCCTATTTTAATTGGAGGTTTTGGAAATTGACTGGTTCCCTTAATATTAGGAGCCCCAGACATGGCCTTCCCTCGAATAAATAATATAAGTTTTTGACTATTACCCCCTTCATTAACACTTTTACTTTCTAGTTCAATTGTAGAAAATGGAGCAGGAACAGGATGAACAGTCTATCCCCCGCTTTCTTCAGCAATTGCTCACAGTGGGGCCTCTGTTGATTTAGCTATTTTTTCTCTGCATCTAGCAGGGGTTTCCTCAATTTTAGGATCAGTAAATTTTATTACAACAGTTATTAATATACGAGCAAATGGAATTACATTAGATCGAATACCCCTATTTGTTTGATCTGTTGTAATTACAACTGTTTTACTACTTCTCTCTTTACCTGTATTAGCTGGGGCCATTACAATACTTTTAACAGATCGAAATTTAAATACTTCTTTTTTTGATCCTGCAGGAGGAGGTGATCCTATTCTTTACCAGCACTTATTC
>GDIP3631-22|Parachironomus gracilior|ZFMK-TIS-2596271|Germany|OP927641
TACTCTTTATTTTATTTTCGGGGCTTGATCTGGAATGGTAGGTACTTCTTTAAGAATACTTATTCGTGCCGAATTAGGCCGACCTGGAACTTTTATTGGAGATGACCAAATTTATAACGTAATTGTAACAGCTCATGCTTTTATTATAATTTTCTTCATGGTTATGCCTATTTTAATTGGAGGTTTTGGAAATTGACTGGTTCCCTTAATATTAGGAGCCCCAGACATGGCCTTCCCTCGAATAAATAATATAAGTTTTTGACTATTACCCCCTTCATTAACACTTTTACTTTCTAGTTCAATTGTAGAAAATGGAGCAGGAACAGGATGAACAGTCTATCCCCCGCTTTCTTCAGCAATTGCTCACAGTGGGGCCTCTGTTGATTTAGCTATTTTTTCTCTGCATCTAGCAGGGGTTTCCTCAATTTTAGGATCAGTAAATTTTATTACAACAGTTATTAATATACGAGCAAATGGAATTACATTAGATCGAATACCCCTATTTGTTTGATCTGTTGTAATTACAACTGTTTTACTACTTCTCTCTTTACCTGTATTAGCTGGGGCCATTACAATACTTTTAACAGATCGAAATTTAAATACTTCTTTTTTTGATCCTGCAGGAGGAGGTGATCCTATTCTTTACCAGCACTTATTC
>GDIP3602-22|Parachironomus gracilior|ZFMK-TIS-2596240|Germany|OP927483
TACTCTTTATTTTATTTTCGGGGCTTGATCTGGAATGGTAGGTACTTCTTTAAGAATACTTATTCGTGCCGAATTAGGCCGACCTGGAACTTTTATTGGAGATGACCAAATTTATAACGTAATTGTAACAGCTCATGCTTTTATTATAATTTTCTTCATGGTTATGCCTATTTTAATTGGAGGTTTTGGAAATTGACTGGTTCCCTTAATATTAGGAGCCCCAGACATGGCCTTCCCTCGAATAAATAATATAAGTTTTTGACTATTACCCCCTTCATTAACACTTTTACTTTCTAGTTCAATTGTAGAAAATGGAGCAGGAACAGGATGAACAGTTTATCCCCCGCTTTCTTCAGCAATTGCTCACAGTGGGGCCTCTGTTGATTTAGCTATTTTTTCTCTGCATCTAGCAGGGGTTTCCTCAATTTTAGGATCAGTAAATTTTATTACAACAGTTATTAATATACGAGCAAATGGAATTACATTAGATCGAATACCCCTATTTGTTTGATCTGTTGTAATTACAACTGTTTTACTACTTCTCTCTTTACCTGTATTAGCTGGGGCCATTACAATACTTTTAACAGATCGAAATTTAAATACTTCTTTTTTTGATCCTGCAGGAGGAGGTGATCCTATTCTTTACCAGCACTTATTC
>GDIP3571-22|Parachironomus gracilior|ZFMK-TIS-2570489|Germany|OP927475
TACTCTTTATTTTATTTTCGGGGCTTGATCTGGAATGGTAGGTACTTCTTTAAGAATACTTATTCGTGCCGAATTAGGCCGACCTGGAACTTTTATTGGAGATGACCAAATTTATAACGTAATTGTAACAGCTCATGCTTTTATTATAATTTTCTTCATGGTTATGCCTATTTTAATTGGAGGTTTTGGAAATTGACTGGTTCCCTTAATATTAGGAGCCCCAGACATGGCCTTCCCTCGAATAAATAATATAAGTTTTTGACTATTACCCCCTTCATTAACACTTTTACTTTCTAGTTCAATTGTAGAAAATGGAGCAGGAACAGGATGAACAGTTTATCCCCCGCTTTCTTCAGCAATTGCTCACAGTGGGGCCTCTGTTGATTTAGCTATTTTTTCTCTGCATCTAGCAGGGGTTTCCTCAATTTTAGGATCAGTAAATTTTATTACAACAGTTATTAATATACGAGCAAATGGAATTACATTAGATCGAATACCCCTATTTGTTTGATCTGTTGTAATTACAACTGTTTTACTACTTCTCTCTTTACCTGTATTAGCTGGGGCCATTACAATACTTTTAACAGATCGAAATTTAAATACTTCTTTTTTTGATCCTGCAGGAGGAGGTGATCCTATTCTTTACCAGCACTTATTC
>GDIP3805-22|Parachironomus gracilior|ZFMK-TIS-2602581|Germany|OP927681
TACTCTTTATTTTATTTTCGGGGCTTGATCTGGAATGGTAGGTACTTCTTTAAGAATACTTATTCGTGCCGAATTAGGCCGACCTGGAACTTTTATTGGAGATGACCAAATTTATAACGTAATTGTAACAGCTCATGCTTTTATTATAATTTTCTTCATGGTTATGCCTATTTTAATTGGAGGTTTTGGAAATTGACTGGTTCCCTTAATATTAGGAGCCCCAGACATGGCCTTCCCTCGAATAAATAATATAAGTTTTTGACTATTACCCCCTTCATTAACACTTTTACTTTCTAGTTCAATTGTAGAAAATGGAGCAGGAACAGGATGAACAGTTTATCCCCCGCTTTCTTCAGCAATTGCTCACAGTGGGGCCTCTGTTGATTTAGCTATTTTTTCTCTGCATCTAGCAGGGGTTTCCTCAATTTTAGGATCAGTAAATTTTATTACAACAGTTATTAATATACGAGCAAATGGAATTACATTAGATCGAATACCCCTATTTGTTTGATCTGTTGTAATTACAACTGTTTTACTACTTCTCTCTTTACCTGTATTAGCTGGGGCCATTACAATACTTTTAACAGATCGAAATTTAAATACTTCTTTTTTTGATCCTGCAGGAGGAGGTGATCCTATTCTTTACCAGCACTTATTC
>GDIP3654-22|Benthalia carbonaria|ZFMK-TIS-2596296|Germany|OP927592
AACCCTTTACATTATTTTTTGTGCTTGATCAGGAATAGTAGGGACTTCTTTAAGTATACTTATTCGAGCAGAATTAGGACGACCTGGAACATTTATTGGTGATGACCAAATTTATAATGTTGTAGTTACTGCCCATGCTTTTATTATAATTTTTTTCATAGTTATACCAATTTTAATTGGTGGATTTGGTAATTGATTAATTCCTTTAATATTAGGAGCTCCTGATATAGCTTTCCCACGAATAAATAATATAAGTTTTTGACTTCTTCCCCCTTCTCTTACTCTTTTACTTTCTAGTTCATTCGTAGAAAATGGAGCAGGAACAGGTTGAACTGTCTATCCTCCTTTATCAGCAGCTATTGCTCACAGAGGAGCTTCAGTTGATTTAGCAATTTTTTCTCTTCATTTAGCTGGTGTTTCTTCAATTTTAGGTTCTGTAAATTTTATTACAACAGTAATTAATATACGAGCTAATGGAATTACATTAGACCGAATACCTTTATTTGTCTGATCAGTTGTAATTACTACAGTTTTATTATTACTTTCTTTACCTGTTTTAGCTGGTGCTATTACTATACTTCTTACAGATCGAAATTTAAATACATCATTCTTTGACCCTGCAGGAGGAGGAGATCCTATTCTTTATCAACATTTATTT
>GDIP3829-22|Chironomus|ZFMK-TIS-2603351|Germany|OP927461
AACCCTTTACATTATTTTTGGTGCTTGATCAGGAATAGTAGGGACTTCTTTAAGTATACTTATTCGAGCAGAATTAGGACGACCTGGAACATTTATTGGTGATGACCAAATTTATAATGTTGTAGTTACTGCCCATGCTTTTATTATAATTTTTTTCATAGTTATACCAATTTTAATTGGTGGATTTGGTAATTGATTAATTCCTTTAATATTAGGAGCTCCTGATATAGCTTTCCCACGAATAAATAATATAAGTTTTTGACTTCTTCCCCCTTCTCTTACTCTTTTACTTTCTAGTTCATTCGTAGAAAATGGAGCAGGAACAGGTTGAACTGTCTATCCTCCTTTATCAGCAGCTATTGCTCACAGAGGAGCTTCAGTTGATTTAGCAATTTTTTCTCTTCATTTAGCTGGTGTTTCTTCAATTTTAGGTTCTGTAAATTTTATTACAACAGTAATTAATATACGAGCTAATGGAATTACATTAGACCGAATACCTTTATTTGTCTGATCAGTTGTAATTACTACAGTTTTATTATTACTTTCTTTACCTGTTTTAGCTGGTGCTATTACTATACTTCTTACAGATCGAAATTTAAATACATCATTCTTTGACCCTGCAGGAGGAGGAGATCCTATTCTTTATCAACATTTATTT
>GDIP3626-22|Glyptotendipes imbecilis|ZFMK-TIS-2596266|Germany|OP927657
TACTTTATATTTTATTTTTGGGGCTTGATCCGGAATAGTAGGAACTTCTCTGAGTATACTAATTCGAGCAGAATTAGGACGCCCTGGAACCTTTATTGGAGATGACCAAATTTATAATGTTATCGTTACAGCCCATGCTTTTATTATAATTTTTTTCATAGTAATGCCTATTCTAATTGGAGGATTTGGGAATTGATTAGTTCCTTTAATATTAGGGGCCCCTGATATAGCCTTTCCTCGAATAAATAACATAAGTTTTTGATTACTTCCCCCTTCATTAACCCTTCTTCTTTCTAGTTCTATTGTTGAAAATGGGGCAGGAACAGGATGAACAGTTTATCCGCCCTTATCTGCAGCTATTGCACACAGAGGAGCTTCTGTAGATTTAGCTATTTTTTCTCTTCATTTAGCGGGAGTTTCATCAATTTTAGGCTCAGTAAATTTTATTACAACAGTAATTAATATACGAGCTAATGGAATTACATTAGATCGCATACCTTTATTTGTATGATCTGTTGTTATTACAACAGTATTATTACTTCTTTCTTTACCTGTATTAGCAGGAGCTATTACAATATTACTTACAGATCGAAATTTAAACACTTCTTTTTTTGATCCTGCAGGAGGAGGAGACCCTATTCTTTACCAACACTTATTT
>GDIP3832-22|Glyptotendipes imbecilis|ZFMK-TIS-2603354|Germany|OP927535
TACTTTATATTTTATTTTTGGGGCTTGATCCGGAATAGTAGGAACTTCTCTGAGTATACTAATTCGAGCAGAATTAGGACGCCCTGGAACCTTTATTGGAGATGACCAAATTTATAATGTTATCGTTACAGCCCATGCTTTTATTATAATTTTTTTCATAGTAATACCTATTCTAATTGGAGGATTTGGGAATTGATTAGTTCCTTTAATATTAGGAGCCCCTGATATAGCCTTTCCTCGAATAAATAACATAAGTTTTTGATTACTTCCCCCTTCATTAACCCTTCTTCTTTCTAGTTCTATTGTTGAAAATGGGGCAGGAACAGGATGAACAGTTTATCCACCCTTATCTGCAGCTATTGCCCACAGAGGGGCTTCTGTAGATTTAGCTATTTTTTCTCTTCATTTAGCGGGAGTTTCATCAATTTTAGGCTCAGTAAATTTTATTACAACAGTAATTAATATACGAGCTAATGGAATTACATTAGATCGCATACCTTTATTTGTATGATCTGTTGTTATTACAACAGTATTATTACTTCTTTCTTTACCTGTATTAGCAGGAGCTATTACAATATTACTTACAGATCGAAATTTAAACACTTCTTTTTTTGATCCTGCAGGAGGAGGAGATCCTATTCTTTACCAACACTTATTT
>GDIP3676-22|Glyptotendipes imbecilis|ZFMK-TIS-2596322|Germany|OP927685
TACTTTATATTTTATTTTTGGGGCTTGATCTGGAATAGTAGGAACTTCTCTGAGTATACTAATTCGAGCAGAATTAGGACGCCCTGGAACCTTTATTGGAGATGACCAAATTTATAATGTTATCGTTACAGCTCATGCTTTTATTATAATTTTTTTCATAGTAATGCCTATTCTAATTGGAGGATTTGGGAATTGATTAGTTCCTTTAATATTAGGAGCCCCTGATATAGCCTTTCCTCGAATAAATAACATAAGTTTTTGATTACTTCCCCCTTCATTAACTCTTCTTCTTTCTAGTTCTATTGTTGAAAATGGGGCAGGAACAGGATGAACAGTTTATCCACCCTTATCTGCAGCTATTGCCCACAGAGGGGCTTCTGTAGATTTAGCTATTTTTTCTCTTCATTTAGCGGGAGTTTCATCAATTTTAGGCTCAGTAAATTTTATTACAACAGTAATTAATATACGAGCTAATGGAATTACATTAGATCGCATACCTTTATTTGTATGATCTGTTGTTATTACAACAGTATTATTACTTCTTTCTTTACCTGTATTAGCAGGAGCTATTACAATATTACTTACAGATCGAAATTTAAACACTTCTTTTTTTGATCCTGCAGGAGGAGGAGACCCTATTCTTTACCAACACTTATTT
>GDIP3670-22|Glyptotendipes imbecilis|ZFMK-TIS-2596316|Germany|OP927421
TACTTTATATTTTATTTTTGGTGCTTGATCCGGAATAGTAGGAACTTCTCTGAGTATACTAATTCGAGCAGAATTAGGACGCCCTGGAACCTTTATTGGAGATGACCAAATTTATAATGTTATCGTTACAGCTCATGCTTTTATTATAATTTTTTTCATAGTAATGCCTATTCTAATTGGAGGATTTGGGAATTGATTAGTTCCTTTAATATTAGGAGCCCCTGATATAGCCTTTCCTCGAATAAATAACATAAGTTTTTGATTACTTCCCCCTTCATTAACTCTTCTTCTTTCTAGTTCTATTGTTGAAAATGGGGCAGGAACAGGATGAACAGTTTATCCACCCTTATCTGCAGCTATTGCCCACAGAGGGGCTTCTGTAGATTTAGCTATTTTTTCTCTTCATTTAGCGGGAGTTTCATCAATTTTAGGCTCAGTAAATTTTATTACAACAGTAATTAATATACGAGCTAATGGAATTACATTAGATCGCATACCTTTATTTGTATGATCTGTTGTTATTACAACAGTATTATTACTTCTTTCTTTACCTGTATTAGCAGGAGCTATTACAATATTACTTACAGATCGAAATTTAAACACTTCTTTTTTTGATCCTGCAGGAGGAGGAGACCCTATTCTTTACCAACACTTATTT
>GDIP3685-22|Glyptotendipes imbecilis|ZFMK-TIS-2596427|Germany|OP927629
TACTTTATATTTTATTTTTGGGGCTTGATCCGGAATAGTAGGAACTTCTCTGAGTATACTAATTCGAGCAGAATTAGGACGCCCTGGAACCTTTATTGGAGATGACCAAATTTATAATGTTATCGTTACAGCTCATGCTTTTATTATAATTTTTTTCATAGTAATGCCTATTCTAATTGGAGGATTTGGGAATTGATTAGTTCCTTTAATATTAGGAGCCCCTGATATAGCCTTTCCTCGAATAAATAACATAAGTTTTTGATTACTTCCCCCTTCATTAACTCTTCTTCTTTCTAGTTCTATTGTTGAAAATGGGGCAGGAACAGGATGAACAGTTTATCCACCCTTATCTGCAGCTATTGCCCACAGAGGGGCTTCTGTAGATTTAGCTATTTTTTCTCTTCATTTAGCGGGAGTTTCATCAATTTTAGGCTCAGTAAATTTTATTACAACAGTAATTAATATACGAGCTAATGGAATTACATTAGATCGCATACCTTTATTTGTATGATCTGTTGTTATTACAACAGTATTATTACTTCTTTCTTTACCTGTATTAGCAGGAGCTATTACAATATTACTTACAGATCGAAATTTAAACACTTCTTTTTTTGATCCTGCAGGAGGAGGAGACCCTATTCTTTACCAACACTTATTT
>GDIP3603-22|Glyptotendipes imbecilis|ZFMK-TIS-2596241|Germany|OP927654
TACTTTATATTTTATTTTTGGGGCTTGATCCGGAATAGTAGGAACTTCTCTGAGTATACTAATTCGAGCAGAATTAGGACGCCCTGGAACCTTTATTGGAGATGACCAAATTTATAATGTTATCGTTACAGCTCATGCTTTTATTATAATTTTTTTCATAGTAATGCCTATTCTAATTGGAGGATTTGGGAATTGATTAGTTCCTTTAATATTAGGAGCCCCTGATATAGCCTTTCCTCGAATAAATAACATAAGTTTTTGATTACTTCCCCCTTCATTAACTCTTCTTCTTTCTAGTTCTATTGTTGAAAATGGGGCAGGAACAGGATGAACAGTTTATCCACCCTTATCTGCAGCTATTGCCCACAGAGGGGCTTCTGTAGATTTAGCTATTTTTTCTCTTCATTTAGCGGGAGTTTCATCAATTTTAGGCTCAGTAAATTTTATTACAACAGTAATTAATATACGAGCTAATGGAATTACATTAGATCGCATACCTTTATTTGTATGATCTGTTGTTATTACAACAGTATTATTACTTCTTTCTTTACCTGTATTAGCAGGAGCTATTACAATATTACTTACAGATCGAAATTTAAACACTTCTTTTTTTGATCCTGCAGGAGGAGGAGACCCTATTCTTTACCAACACTTATTT
>GDIP3782-22|Glyptotendipes imbecilis|ZFMK-TIS-2602551|Germany|OP927543
TACTTTATATTTTATTTTTGGGGCTTGATCCGGAATAGTAGGAACTTCTCTGAGTATACTAATTCGAGCAGAATTAGGACGCCCTGGAACCTTTATTGGAGATGACCAAATTTATAATGTTATCGTTACAGCTCATGCTTTTATTATAATTTTTTTCATAGTAATGCCTATTCTAATTGGAGGATTTGGGAATTGATTAGTTCCTTTAATATTAGGAGCCCCTGATATAGCCTTTCCTCGAATAAATAACATAAGTTTTTGATTACTTCCCCCTTCATTAACTCTTCTTCTTTCTAGTTCTATTGTTGAAAATGGGGCAGGAACAGGATGAACAGTTTATCCACCCTTATCTGCAGCTATTGCCCACAGAGGGGCTTCTGTAGATTTAGCTATTTTTTCTCTTCATTTAGCGGGAGTTTCATCAATTTTAGGCTCAGTAAATTTTATTACAACAGTAATTAATATACGAGCTAATGGAATTACATTAGATCGCATACCTTTATTTGTATGATCTGTTGTTATTACAACAGTATTATTACTTCTTTCTTTACCTGTATTAGCAGGAGCTATTACAATATTACTTACAGATCGAAATTTAAACACTTCTTTTTTTGATCCTGCAGGAGGAGGAGACCCTATTCTTTACCAACACTTATTT
>GDIP3761-22|Glyptotendipes imbecilis|ZFMK-TIS-2596510|Germany|OP927680
TACTTTATATTTTATTTTTGGGGCTTGATCCGGAATAGTAGGAACTTCTCTGAGTATACTAATTCGAGCAGAATTAGGACGCCCTGGAACCTTTATTGGAGATGACCAAATTTATAATGTTATCGTTACAGCTCATGCTTTTATTATAATTTTTTTCATAGTAATGCCTATTCTAATTGGAGGATTTGGGAATTGATTAGTTCCTTTAATATTAGGAGCCCCTGATATAGCCTTTCCTCGAATAAATAACATAAGTTTTTGATTACTTCCCCCTTCATTAACTCTTCTTCTTTCTAGTTCTATTGTTGAAAATGGGGCAGGAACAGGATGAACAGTTTATCCACCCTTATCTGCAGCTATTGCCCACAGAGGGGCTTCTGTAGATTTAGCTATTTTTTCTCTTCATTTAGCGGGAGTTTCATCAATTTTAGGCTCAGTAAATTTTATTACAACAGTAATTAATATACGAGCTAATGGAATTACATTAGATCGCATACCTTTATTTGTATGATCTGTTGTTATTACAACAGTATTATTACTTCTTTCTTTACCTGTATTAGCAGGAGCTATTACAATATTACTTACAGATCGAAATTTAAACACTTCTTTTTTTGATCCTGCAGGAGGAGGAGACCCTATTCTTTACCAACACTTATTT
>GDIP3703-22|Cladopelma edwardsi|ZFMK-TIS-2596450|Germany|OP927581
AACTTTATATTTTATTTTTGGGGCCTGATCTGGTATGGTAGGGACTTCTTTAAGTATGCTTATTCGTGCAGAACTTGGACGACCTGGAACTTTTATCGGTGACGACCAAATTTATAATGTAATTGTTACCGCACATGCATTTATTATAATTTTTTTCATAGTTATACCTATTTTAATTGGAGGATTTGGAAATTGACTTATCCCTTTAATACTTGGAGCCCCAGATATGGCTTTCCCTCGAATAAATAATATAAGTTTTTGACTTCTTCCCCCTTCTCTTACTCTTTTACTTTCAAGTTCTATTGTAGAAAATGGAGCAGGAACAGGTTGAACAGTTTATCCTCCTTTATCTTCTGCTATTGCTCATAGAGGAGCATCTGTTGATTTAGCTATTTTTTCTTTACATTTAGCAGGAGTTTCTTCTATTTTAGGTTCTGTAAATTTTATTACAACCGTAATTAATATGCGAGCTAATGGAATTACACTAGATCGAATACCTTTATTTGTTTGATCTGTTGTTATTACAACAGTTTTACTTTTACTCTCACTTCCCGTATTAGCAGGAGCAATTACTATATTATTAACTGATCGAAATTTAAATACTTCTTTTTTTGACCCTGCTGGTGGGGGTGACCCTATTTTATATCAACACTTATTT
>GDIP3830-22|Cladopelma virescens|ZFMK-TIS-2603352|Germany|OP927507
AACATTATATTTATATTTGGGAGCTTGATCCGGAATAGTAGGAACTTCACTAAGTATACTTATTCGAGCAGAACTTGGACGACCTGGTACTTTCATTGGAGATGACCAAATTTATAATGTTATTGTTACAGCTCACGCTTTTATCATAATTTTTTTCATAGTTATACCAATTTTAATTGGAGGATTTGGAAATTGATTGGTTCCTTTAATATTAGGAGCTCCTGATATAGCCTTCCCCCGAATAAATAATATAAGTTTTTGACTTCTCCCCCCTTCTTTAACCCTTCTTCTTTCAAGTTCTATTGTAGAAAATGGGGCAGGAACTGGTTGAACAGTTTATCCTCCTTTATCTTCAGCTATTGCCCATAGAGGAGCTTCTGTTGATTTAGCTATCTTTTCTCTACATTTAGCAGGAGTTTCATCAATTTTAGGTTCTGTAAATTTTATTACTACAGTAATTAATATACGAGCTAATGGTATTACCTTAGACCGAATACCTTTATTTGTTTGATCAGTAGTTATTACGACAGTTTTACTTCTTCTTTCTCTTCCTGTTTTAGCTGGTGCTATTACTATACTTCTAACTGATCGAAATCTTAATACTTCTTTTTTTGATCCAGCAGGAGGAGGGGACCCTATTTTATATCAACACTTATTT
>GDIP3831-22|Cladopelma virescens|ZFMK-TIS-2603353|Germany|OP927664
AACATTATATTTATTTTTGGGAGCCTGATCCGGAATAGTAGGAACTTCACTAAGTATGCTTATTCGAGCAGAACTTGGACGCCCTGGTACTTTCATTGGAGATGACCAAATTTATAATGTTATTGTTACAGCTCACGCTTTTATCATAATTTTTTTCATAGTTATACCAATTTTAATTGGAGGATTTGGAAATTGATTGGTTCCTTTAATATTAGGAGCTCCTGATATGGCCTTCCCCCGAATAAATAATATAAGTTTTTGACTTCTCCCCCCTTCTTTAACCCTTCTTCTTTCAAGTTCTATTGTAGAAAATGGGGCAGGAACTGGTTGAACAGTTTATCCTCCTTTATCTTCAGCTATTGCCCATAGAGGGGCTTCTGTTGATTTAGCTATCTTTTCTCTACATTTAGCAGGAGTTTCATCAATTTTAGGTTCTGTAAATTTTATTACTACAGTAATTAATATACGAGCTAATGGTATTACCTTAGACCGAATACCTTTATTTGTTTGATCAGTAGTTATTACAACAGTTTTACTTCTTCTTTCTCTTCCTGTTTTAGCTGGTGCTATTACTATACTTCTAACTGATCGAAATCTTAATACTTCTTTTTTTGATCCAGCAGGAGGAGGGGACCCAATTTTATATCAACACTTATTT
>GDIP3646-22|Cladopelma virescens|ZFMK-TIS-2596287|Germany|OP927456
AACATTATATTTTATTTTTGGAGCTTGATCTGGAATAGTAGGAACTTCACTAAGTATGCTTATTCGAGCAGAACTTGGACGACCTGGTACTTTCATTGGAGATGACCAAATTTATAATGTTATTGTTACAGCTCACGCTTTTATCATAATTTTTTTCATAGTTATACCAATTTTAATTGGAGGATTTGGAAATTGATTGGTTCCTTTAATATTAGGAGCTCCTGATATAGCCTTCCCCCGAATAAATAATATAAGTTTTTGACTTCTCCCCCCTTCTTTAACCCTTCTTCTTTCAAGTTCTATTGTAGAAAATGGGGCAGGAACTGGTTGAACAGTTTATCCTCCTTTATCTTCAGCTATTGCCCATAGAGGAGCTTCTGTTGATTTAGCTATCTTTTCTCTACATTTAGCAGGAGTTTCATCAATTTTAGGTTCTGTAAATTTTATTACTACAGTAATTAATATACGAGCTAATGGTATTACCTTAGACCGAATACCTTTATTTGTTTGATCAGTAGTTATTACGACAGTTTTACTTCTTCTTTCTCTTCCTGTTTTAGCTGGTGCTATTACTATACTTCTAACTGATCGAAATCTTAATACTTCTTTTTTTGATCCAGCAGGAGGAGGGGACCCTATTTTATATCAACACTTATTT
>GDIP3762-22|Cladopelma virescens|ZFMK-TIS-2596511|Germany|OP927640
AACATTATATTTTATTTTTGGAGCTTGATCTGGAATAGTAGGAACTTCACTAAGTATGCTTATTCGAGCAGAACTTGGACGACCTGGTACTTTCATTGGAGATGACCAAATTTATAATGTTATTGTTACAGCTCACGCTTTTATCATAATTTTTTTCATAGTTATACCAATTTTAATTGGAGGATTTGGAAATTGATTGGTTCCTTTAATATTAGGAGCTCCTGATATAGCCTTCCCCCGAATAAATAATATAAGTTTTTGACTTCTCCCCCCTTCTTTAACCCTTCTTCTTTCAAGTTCTATTGTAGAAAATGGGGCAGGAACTGGTTGAACAGTTTATCCTCCTTTATCTTCAGCTATTGCCCATAGAGGAGCTTCTGTTGATTTAGCTATCTTTTCTCTACATTTAGCAGGAGTTTCATCAATTTTAGGTTCTGTAAATTTTATTACTACAGTAATTAATATACGAGCTAATGGTATTACCTTAGACCGAATACCTTTATTTGTTTGATCAGTAGTTATTACGACAGTTTTACTTCTTCTTTCTCTTCCTGTTTTAGCTGGTGCTATTACTATACTTCTAACTGATCGAAATCTTAATACTTCTTTTTTTGATCCAGCAGGAGGAGGGGACCCTATTTTATATCAACACTTATTT
>GDIP3754-22|Cladopelma virescens|ZFMK-TIS-2596503|Germany|OP927619
AACATTATATTTTATTTTTGGTGCTTGATCTGGAATAGTAGGAACTTCACTAAGTATGCTTATTCGAGCAGAACTTGGACGACCTGGTACTTTCATTGGAGATGACCAAATTTATAATGTTATTGTTACAGCTCACGCTTTTATCATAATTTTTTTCATAGTTATACCAATTTTAATTGGAGGATTTGGAAATTGATTGGTTCCTTTAATATTAGGAGCTCCTGATATAGCCTTCCCCCGAATAAATAATATAAGTTTTTGACTTCTCCCCCCTTCTTTAACCCTTCTTCTTTCAAGTTCTATTGTAGAAAATGGGGCAGGAACTGGTTGAACAGTTTATCCTCCTTTATCTTCAGCTATTGCCCATAGAGGAGCTTCTGTTGATTTAGCTATCTTTTCTCTACATTTAGCAGGAGTTTCATCAATTTTAGGTTCTGTAAATTTTATTACTACAGTAATTAATATACGAGCTAATGGTATTACCTTAGACCGAATACCTTTATTTGTTTGATCAGTAGTTATTACGACAGTTTTACTTCTTCTTTCTCTTCCTGTTTTAGCTGGTGCTATTACTATACTTCTAACTGATCGAAATCTTAATACTTCTTTTTTTGATCCAGCAGGAGGAGGGGACCCTATTTTATATCAACACTTATTT
>GDIP3739-22|Cladopelma virescens|ZFMK-TIS-2596487|Germany|OP927471
AACATTATATTTTATTTTTGGAGCTTGATCTGGAATAGTAGGAACTTCACTAAGTATACTTATTCGAGCAGAACTTGGACGCCCTGGTACTTTCATTGGAGATGACCAAATTTATAATGTTATTGTTACAGCTCACGCTTTTATCATAATTTTTTTCATAGTTATACCAATTTTAATTGGAGGATTTGGAAATTGATTGGTTCCTTTAATATTAGGAGCTCCTGATATAGCCTTCCCCCGAATAAATAATATAAGTTTTTGACTTCTCCCCCCTTCTTTAACCCTTCTTCTTTCAAGTTCTATTGTAGAAAATGGGGCAGGAACTGGTTGAACAGTTTATCCTCCTTTATCTTCAGCTATTGCCCATAGAGGGGCTTCTGTTGATTTAGCTATCTTTTCTCTACATTTAGCAGGAGTTTCATCAATTTTAGGTTCTGTAAATTTTATTACTACAGTAATTAATATACGAGCTAATGGTATTACCTTAGACCGAATACCTTTATTTGTTTGATCAGTAGTTATTACAACAGTTTTACTTCTTCTTTCTCTTCCTGTTTTAGCTGGTGCTATTACTATACTTCTAACTGATCGAAATCTTAATACTTCTTTTTTTGATCCAGCAGGAGGAGGGGACCCTATTTTATATCAACACTTATTT
>GDIP3559-22|Cladopelma virescens|ZFMK-TIS-2570477|Germany|OP927658
AACATTATATTTTATTTTTGGAGCTTGATCTGGAATAGTAGGAACTTCACTAAGTATACTTATTCGAGCAGAACTTGGACGACCTGGTACTTTCATTGGAGATGACCAAATTTATAATGTTATTGTTACAGCTCACGCTTTTATCATAATTTTTTTCATAGTTATACCAATTTTAATTGGAGGATTTGGAAATTGATTGGTTCCTTTAATATTAGGAGCTCCTGATATAGCCTTCCCCCGAATAAATAATATAAGTTTTTGACTTCTCCCCCCTTCTTTAACCCTTCTTCTTTCAAGTTCTATTGTAGAAAATGGGGCAGGAACTGGTTGAACAGTTTATCCTCCTTTATCTTCAGCTATTGCCCATAGAGGAGCTTCTGTTGATTTAGCTATCTTTTCTCTACATTTAGCAGGAGTTTCATCAATTTTAGGTTCTGTAAATTTTATTACTACAGTAATTAATATACGAGCTAATGGTATTACCTTAGACCGAATACCTTTATTTGTTTGATCAGTAGTTATTACAACAGTTTTACTTCTTCTTTCTCTTCCTGTTTTAGCTGGTGCTATTACTATACTTCTAACTGATCGAAATCTTAATACTTCTTTTTTTGATCCAGCAGGAGGAGGGGACCCTATTTTATATCAACACTTATTT
>GDIP3622-22|Cladopelma virescens|ZFMK-TIS-2596262|Germany|OP927394
AACATTATATTTTATTTTTGGAGCTTGATCTGGAATAGTAGGAACTTCACTAAGTATGCTTATTCGAGCAGAACTTGGACGCCCTGGTACTTTCATTGGAGATGACCAAATTTATAATGTTATTGTTACAGCTCACGCTTTTATCATAATTTTTTTCATAGTTATACCAATTTTAATTGGAGGATTTGGAAATTGATTGGTTCCTTTAATATTAGGAGCTCCTGATATGGCCTTCCCCCGAATAAATAATATAAGTTTTTGACTTCTCCCCCCTTCTTTAACCCTTCTTCTTTCAAGTTCTATTGTAGAAAATGGGGCAGGAACTGGTTGAACAGTTTATCCTCCTTTATCTTCAGCTATTGCCCATAGAGGAGCTTCTGTTGATTTAGCTATCTTTTCTCTTCATTTAGCAGGAGTTTCATCAATTTTAGGTTCTGTAAATTTTATTACTACAGTAATTAATATACGAGCTAATGGTATTACCTTAGACCGAATACCTTTATTTGTTTGATCAGTAGTTATTACAACAGTTTTACTTCTTCTTTCTCTTCCTGTTTTAGCTGGTGCTATTACTATACTTCTAACTGATCGAAATCTTAATACTTCTTTTTTTGATCCAGCAGGAGGAGGAGACCCAATTTTATATCAACACTTATTT
>GDIP3793-22|Cladopelma virescens|ZFMK-TIS-2602565|Germany|OP927549
AACATTATATTTTATTTTTGGAGCTTGATCTGGAATAGTAGGAACTTCACTAAGTATGCTTATTCGAGCAGAACTTGGACGCCCTGGTACTTTCATTGGAGATGACCAAATTTATAATGTTATTGTTACAGCTCACGCTTTTATCATAATTTTTTTCATAGTTATACCAATTTTAATTGGAGGATTTGGAAATTGATTGGTTCCTTTAATATTAGGAGCTCCTGATATGGCCTTCCCCCGAATAAATAATATAAGTTTTTGACTTCTCCCCCCTTCTTTAACCCTTCTTCTTTCAAGTTCTATTGTAGAAAATGGGGCAGGAACTGGTTGAACAGTTTATCCTCCTTTATCTTCAGCTATTGCCCATAGAGGGGCTTCTGTTGATTTAGCTATCTTTTCTCTACATTTAGCAGGAGTTTCATCAATTTTAGGTTCTGTAAATTTTATTACTACAGTAATTAATATACGAGCTAATGGTATTACCTTAGACCGAATACCTTTATTTGTTTGATCAGTAGTTATTACAACAGTTTTACTTCTTCTTTCTCTTCCTGTTTTAGCTGGTGCTATTACTATACTTCTAACTGATCGAAATCTTAATACTTCTTTTTTTGATCCAGCAGGAGGAGGGGACCCAATTTTATATCAACACTTATTT
>GDIP3618-22|Cladopelma|ZFMK-TIS-2596258|Germany|OP927546
AACATTATATTTTATTTTTGGAGCCTGATCTGGAATAGTAGGGACTTCTCTAAGTATGCTTATTCGAGCAGAACTTGGACGACCCGGTACTTTTATTGGAGATGACCAAATTTATAACGTAATTGTTACAGCACACGCTTTTATTATAATTTTTTTCATAGTTATACCAATTTTAATTGGAGGTTTTGGGAATTGATTAGTTCCTTTAATATTAGGGGCACCAGACATAGCCTTCCCTCGAATAAATAATATAAGTTTTTGACTTCTTCCCCCTTCTTTAACTCTTTTACTTTCAAGTTCTATTGTAGAAAATGGGGCAGGAACTGGATGAACAGTTTATCCTCCTTTATCTTCTGCTATTGCCCATAGAGGGGCTTCTGTAGATTTAGCTATTTTTTCTCTTCATTTAGCAGGGGTATCTTCAATTTTAGGGTCTGTAAATTTTATTACTACTGTAATTAATATACGAGCAAATGGAATTACTTTAGATCGTATACCTTTATTTGTTTGATCTGTTGTTATTACAACTGTTTTACTTTTGCTTTCTTTACCGGTTTTAGCTGGAGCAATTACTATACTTTTAACTGATCGAAATTTAAATACATCTTTTTTTGATCCTGCTGGTGGAGGAGATCCTATTCTTTACCAACACTTATTC
>GDIP3535-22|Cladopelma viridulum|ZFMK-TIS-2570453|Germany|OP927605
AACATTATATTTTATTTTTGGAGCCTGATCTGGAATAGTAGGGACTTCTCTAAGTATGCTTATTCGAGCAGAACTTGGACGACCCGGTACTTTTATTGGAGATGACCAAATTTATAACGTAATTGTTACAGCACACGCTTTTATTATAATTTTTTTCATAGTTATACCAATTTTAATTGGAGGTTTTGGGAATTGATTAGTTCCTTTAATATTAGGGGCACCAGACATAGCCTTCCCTCGAATAAATAATATAAGTTTTTGACTTCTTCCCCCTTCTTTAACTCTTTTACTTTCAAGTTCTATTGTAGAAAATGGGGCAGGAACTGGATGAACAGTTTATCCTCCTTTATCTTCTGCTATTGCCCATAGAGGGGCTTCTGTAGATTTAGCTATTTTTTCTCTTCATTTAGCAGGGGTATCTTCAATTTTAGGGTCTGTAAATTTTATTACTACTGTAATTAATATACGAGCAAATGGAATTACTTTAGATCGTATACCTTTATTTGTTTGATCTGTTGTTATTACAACTGTTTTACTTTTGCTTTCTTTACCGGTTTTAGCTGGAGCAATTACTATACTTTTAACTGATCGAAATTTAAATACATCTTTTTTTGATCCTGCTGGTGGAGGAGATCCTATTCTTTACCAACACTTATTC
>GDIP3683-22|Cladopelma viridulum|ZFMK-TIS-2596425|Germany|OP927590
AACACTATATTTTATTTTTGGAGCTTGATCTGGAATAGTAGGGACTTCTTTAAGTATACTTATTCGAGCAGAACTTGGACGACCTGGTACTTTTATTGGAGATGACCAAATTTATAATGTAATTGTTACAGCACACGCTTTTATTATAATTTTTTTCATAGTTATGCCAATTTTAATTGGAGGGTTTGGAAATTGATTGGTTCCTTTAATATTAGGGGCTCCAGACATGGCCTTCCCTCGAATAAATAATATAAGTTTTTGACTTCTTCCCCCTTCTTTAACTCTTTTACTTTCAAGTTCTATTGTAGAAAATGGAGCAGGAACTGGATGAACTGTCTATCCTCCTTTATCTTCTGCTATTGCTCACAGAGGAGCTTCTGTTGATTTAGCTATTTTTTCTCTTCATTTAGCCGGGGTATCTTCAATTTTAGGTTCTGTAAATTTTATTACTACCGTAATTAATATACGAGCAAATGGAATTACTTTGGATCGTATACCTTTGTTTGTTTGATCTGTTGTTATTACAACTGTTTTACTTTTACTTTCTTTACCAGTTTTAGCTGGAGCAATTACTATGCTTTTAACTGATCGAAATTTAAATACATCTTTTTTTGACCCTGCTGGTGGAGGAGACCCTATTCTTTATCAACACTTATTC
>GDIP3638-22|Cladopelma viridulum|ZFMK-TIS-2596279|Germany|OP927487
AACATTATATTTTATTTTTGGAGCTTGATCTGGGATAGTAGGTACTTCTTTAAGTATGCTTATTCGAGCAGAACTTGGACGACCTGGTACTTTTATTGGAGATGACCAAATTTATAATGTAATTGTTACAGCACACGCTTTTATTATAATTTTTTTCATAGTTATGCCAATTTTAATTGGAGGGTTTGGAAATTGATTGGTTCCTTTAATATTAGGGGCTCCAGACATGGCCTTCCCTCGAATAAATAATATAAGTTTTTGACTTCTTCCCCCTTCTTTAACTCTTTTACTTTCAAGTTCTATTGTAGAAAATGGAGCAGGAACTGGATGAACTGTCTATCCTCCTTTATCTTCTGCTATTGCTCACAGAGGAGCTTCTGTTGATTTAGCTATTTTTTCTCTTCATTTAGCCGGAGTATCTTCAATTTTAGGTTCTGTAAATTTTATTACTACCGTAATTAATATACGAGCAAATGGAATTACTTTGGATCGTATACCTTTGTTTGTTTGATCTGTTGTTATTACAACTGTTTTACTTTTACTTTCTTTACCAGTTTTAGCTGGAGCAATTACTATGCTTTTAACTGATCGAAATTTAAATACATCTTTTTTTGACCCTGCTGGTGGGGGAGATCCTATTCTTTATCAACACTTATTC
>GDIP3635-22|Cladopelma viridulum|ZFMK-TIS-2596276|Germany|OP927499
AACATTATATTTTATTTTTGGAGCTTGATCTGGGATAGTAGGTACTTCTTTAAGTATGCTTATTCGAGCAGAACTTGGACGACCTGGTACTTTTATTGGAGATGACCAAATTTATAATGTAATTGTTACAGCACACGCTTTTATTATAATTTTTTTCATAGTTATGCCAATTTTAATTGGAGGGTTTGGAAATTGATTGGTTCCTTTAATATTAGGGGCTCCAGACATGGCCTTCCCTCGAATAAATAATATAAGTTTTTGACTTCTTCCCCCTTCTTTAACTCTTTTACTTTCAAGTTCTATTGTAGAAAATGGAGCAGGAACTGGATGAACTGTCTATCCTCCTTTATCTTCTGCTATTGCTCACAGAGGAGCTTCTGTTGATTTAGCTATTTTTTCTCTTCATTTAGCCGGAGTATCTTCAATTTTAGGTTCTGTAAATTTTATTACTACCGTAATTAATATACGAGCAAATGGAATTACTTTGGATCGTATACCTTTGTTTGTTTGATCTGTTGTTATTACAACTGTTTTACTTTTACTTTCTTTACCAGTTTTAGCTGGAGCAATTACTATGCTTTTAACTGATCGAAATTTAAATACATCTTTTTTTGACCCTGCTGGTGGGGGAGATCCTATTCTTTATCAACACTTATTC
>GDIP3621-22|Endochironomus stackelbergi|ZFMK-TIS-2596261|Germany|OP927538
TACATTATATTTTATTTTTGGAGCTTGATCTGGAATAGTAGGAACTTCTCTTAGTATATTAATTCGAGCTGAACTTGGTCACCCAGGAACTTTTATTGGTGATGATCAAATTTATAATGTTATTGTAACAGCTCATGCCTTTATTATAATTTTTTTTATAGTTATACCTATTTTAATTGGTGGGTTTGGAAACTGACTAGTTCCTTTAATATTAGGAGCACCAGATATAGCCTTCCCGCGAATAAATAACATAAGTTTTTGATTATTACCCCCATCATTATCTCTTCTTCTTTCTAGTTCAATTGTAGAAAATGGAGCAGGAACAGGATGAACAGTTTATCCTCCTTTATCTTCAAGAATTGCTCATAGAGGGGCATCTGTTGATTTAGCAATTTTTTCATTACATCTAGCAGGAGTATCATCAATTTTAGGATCAGTAAATTTTATTACAACAGTTATTAATATACGAACTAGAGGAATTACTTTAGACCGAATACCTTTATTTGTTTGATCAATTGTTATTACAACAGTTCTTTTACTTTTATCTTTACCTGTTCTAGCCGGAGCTATTACAATATTATTAACAGACCGAAATTTAAATACTTCATTCTTTGATCCAGCCGGAGGAGGAGATCCAATTCTATATCAACATTTATTT
>GDIP3562-22|Endochironomus albipennis|ZFMK-TIS-2570480|Germany|OP927515
TACATTATATTTTATTTTTGGAGCTTGATCTGGAATAGTAGGAACTTCTCTTAGTATATTAATTCGAGCTGAACTTGGTCACCCAGGAACTTTTATTGGTGATGATCAAATTTATAATGTTATTGTAACAGCTCATGCCTTTATTATAATTTTTTTTATAGTTATACCTATTTTAATTGGTGGGTTTGGAAACTGACTAGTTCCTTTAATATTAGGAGCACCAGATATAGCCTTCCCGCGAATAAATAACATAAGTTTTTGATTATTACCCCCATCATTATCTCTTCTTCTTTCTAGTTCAATTGTAGAAAATGGGGCAGGAACAGGATGAACAGTTTATCCCCCTTTATCTTCAAGAATTGCTCATAGAGGGGCATCTGTTGATTTAGCAATTTTTTCATTACATCTAGCAGGAGTATCATCAATTTTAGGATCAGTAAATTTTATTACAACAGTTATTAATATACGAACTAGAGGAATTACTTTAGACCGAATACCTTTATTTGTTTGATCAATTGTTATTACAACAGTTCTTTTACTTTTATCTTTACCTGTTCTAGCCGGAGCTATTACAATATTATTAACAGACCGAAATTTAAATACTTCATTCTTTGATCCAGCCGGAGGAGGAGATCCAATTCTATACCAACATTTATTT
>GDIP3576-22|Endochironomus|ZFMK-TIS-2587077|Germany|OP927625
TACATTATATTTTATTTTTGGAGCTTGATCTGGAATAGTAGGAACTTCTCTTAGTATATTAATTCGAGCTGAACTTGGTCACCCAGGAACTTTTATTGGTGATGATCAAATTTATAATGTTATTGTAACAGCTCATGCCTTTATTATAATTTTTTTTATAGTTATACCTATTTTAATTGGTGGGTTTGGAAACTGACTAGTTCCTTTAATATTAGGGGCACCAGATATAGCCTTCCCGCGAATAAATAACATAAGTTTTTGATTATTACCCCCATCATTATCTCTTCTTCTTTCTAGTTCAATTGTAGAAAATGGGGCAGGAACAGGATGAACAGTTTATCCCCCTTTATCTTCAAGAATTGCTCATAGAGGGGCATCTGTTGATTTAGCAATTTTTTCATTACATCTAGCAGGGGTATCATCAATTTTAGGGTCAGTAAATTTTATTACAACGGTTATTAATATACGAACTAGAGGAATTACTTTAGACCGAATACCTTTATTTGTTTGATCAATTGTTATTACAACAGTTCTTTTACTTTTATCTTTACCTGTTCTAGCCGGAGCTATTACAATATTATTAACAGACCGAAATTTAAATACTTCATTCTTTGATCCAGCCGGAGGAGGAGATCCAATTCTATATCAACATTTATTT
>GDIP3557-22|Endochironomus|ZFMK-TIS-2570475|Germany|OP927438
TACATTATATTTTATTTTTGGAGCTTGATCTGGAATAGTAGGAACTTCTCTTAGTATATTAATTCGAGCTGAACTTGGTCACCCAGGAACTTTTATTGGTGATGATCAAATTTATAATGTTATTGTAACAGCTCATGCCTTTATTATAATTTTTTTTATAGTTATACCTATTTTAATTGGTGGGTTTGGAAACTGACTAGTTCCTTTAATATTAGGGGCACCAGATATAGCCTTCCCGCGAATAAATAACATAAGTTTTTGATTATTACCCCCATCATTATCTCTTCTTCTTTCTAGTTCAATTGTAGAAAATGGGGCAGGAACAGGATGAACAGTTTATCCCCCTTTATCTTCAAGAATTGCTCATAGAGGGGCATCTGTTGATTTAGCAATTTTTTCATTACATCTAGCAGGGGTATCATCAATTTTAGGGTCAGTAAATTTTATTACAACGGTTATTAATATACGAACTAGAGGAATTACTTTAGACCGAATACCTTTATTTGTTTGATCAATTGTTATTACAACAGTTCTTTTACTTTTATCTTTACCTGTTCTAGCCGGAGCTATTACAATATTATTAACAGACCGAAATTTAAATACTTCATTCTTTGATCCAGCCGGAGGAGGAGATCCAATTCTATATCAACATTTATTT
>GDIP3614-22|Endochironomus|ZFMK-TIS-2596254|Germany|OP927634
TACATTATATTTTATTTTTGGAGCTTGATCTGGAATAGTAGGAACTTCCCTTAGTATATTAATTCGAGCTGAACTTGGTCACCCAGGAACTTTTATTGGTGATGATCAAATTTATAATGTTATTGTAACAGCTCATGCCTTTATTATAATTTTTTTTATAGTTATACCTATTTTAATTGGTGGGTTTGGAAACTGACTAGTTCCTTTAATATTAGGGGCACCAGATATAGCCTTCCCGCGAATAAATAACATAAGTTTTTGATTATTACCTCCATCATTATCTCTTCTTCTTTCTAGTTCAATTGTAGAAAATGGGGCAGGAACAGGATGAACAGTTTATCCCCCTTTATCTTCAAGAATTGCTCATAGAGGGGCATCTGTTGATTTAGCAATTTTTTCATTACATCTAGCAGGGGTATCATCAATTTTAGGATCAGTAAATTTTATTACAACAGTTATTAATATACGAACTAGAGGAATTACTTTAGACCGAATACCTTTATTTGTTTGATCAATTGTTATTACAACAGTTCTTTTACTTTTATCTTTACCTGTTCTAGCCGGAGCTATTACAATATTATTAACAGACCGAAATTTAAATACTTCATTCTTTGATCCAGCCGGAGGAGGAGATCCAATTCTATATCAACATTTATTT
>GDIP3580-22|Endochironomus|ZFMK-TIS-2587082|Germany|OP927588
TACATTATATTTTATTTTTGGAGCTTGATCTGGAATAGTAGGAACTTCTCTTAGTATATTAATTCGAGCTGAACTTGGTCACCCAGGAACTTTTATTGGTGATGATCAAATTTATAATGTTATTGTAACAGCTCATGCCTTTATTATAATTTTTTTTATAGTTATACCTATTTTAATTGGTGGGTTTGGAAACTGATTAGTTCCTTTAATATTAGGGGCACCAGATATAGCCTTCCCGCGAATAAATAACATAAGTTTTTGATTATTACCTCCATCATTATCTCTTCTTCTTTCTAGTTCAATTGTAGAAAATGGGGCAGGAACAGGATGAACAGTTTATCCCCCTTTATCTTCAAGAATTGCTCATAGAGGGGCATCTGTTGATTTAGCAATTTTTTCATTACATCTAGCAGGGGTATCATCAATTTTAGGATCAGTAAATTTTATTACAACAGTTATTAATATACGAACTAGAGGAATTACTTTAGACCGAATACCTTTATTTGTTTGATCAATTGTTATTACAACAGTTCTTTTACTTTTATCTTTACCTGTTCTAGCCGGAGCTATTACAATATTATTAACAGACCGAAATTTAAATACTTCATTCTTTGATCCAGCCGGAGGAGGAGATCCAATTCTATATCAACATTTATTT
>GDIP3579-22|Endochironomus|ZFMK-TIS-2587081|Germany|OP927525
TACATTATATTTTATTTTTGGAGCTTGATCTGGAATAGTAGGAACTTCTCTTAGTATATTAATTCGAGCTGAACTTGGTCACCCAGGAACTTTTATTGGTGATGATCAAATTTATAATGTTATTGTAACAGCTCATGCCTTTATTATAATTTTTTTTATAGTTATACCTATTTTAATTGGTGGGTTTGGAAACTGACTAGTTCCTTTAATATTAGGGGCACCAGATATAGCCTTCCCGCGAATAAATAACATAAGTTTTTGATTATTACCTCCATCATTATCTCTTCTTCTTTCTAGTTCAATTGTAGAAAATGGGGCAGGAACAGGATGAACAGTTTATCCCCCTTTATCTTCAAGAATTGCTCATAGAGGGGCATCTGTTGATTTAGCAATTTTTTCATTACATCTAGCAGGGGTATCATCAATTTTAGGATCAGTAAATTTTATTACAACAGTAATTAATATACGAACTAGAGGAATTACTTTAGACCGAATACCTTTATTTGTTTGATCAATTGTTATTACAACAGTTCTTTTACTTTTATCTTTACCTGTTCTAGCCGGAGCTATTACAATATTATTAACAGACCGAAATTTAAATACTTCATTCTTTGATCCAGCCGGAGGAGGAGATCCAATTCTATATCAACATTTATTT
>GDIP3653-22|Endochironomus|ZFMK-TIS-2596295|Germany|OP927542
TACATTATATTTTATTTTTGGAGCTTGATCTGGAATAGTAGGAACTTCTCTTAGTATATTAATTCGAGCTGAACTTGGTCACCCAGGAACTTTTATTGGTGATGATCAAATTTATAATGTTATTGTAACAGCTCATGCCTTTATTATAATTTTTTTTATAGTTATACCTATTTTAATTGGTGGGTTTGGAAACTGACTAGTTCCTTTAATATTAGGGGCACCAGATATAGCCTTCCCGCGAATAAATAACATAAGTTTTTGATTATTACCTCCATCATTATCTCTTCTTCTTTCTAGTTCAATTGTAGAAAATGGGGCAGGAACAGGATGAACAGTTTATCCCCCTTTATCTTCAAGAATTGCTCATAGAGGGGCATCTGTTGATTTAGCAATTTTTTCATTACATCTAGCAGGGGTATCATCAATTTTAGGATCAGTAAATTTTATTACAACAGTTATTAATATACGAACTAGAGGAATTACTTTAGACCGAATACCTTTATTTGTTTGATCAATTGTTATTACAACAGTTCTTTTACTTTTATCTTTACCTGTTCTAGCCGGAGCTATTACAATATTATTAACAGACCGAAATTTAAATACTTCATTCTTTGATCCAGCCGGAGGAGGAGATCCAATTCTATATCAACATTTATTT
>GDIP3578-22|Endochironomus|ZFMK-TIS-2587080|Germany|OP927587
TACATTATATTTTATTTTTGGAGCTTGATCTGGAATAGTAGGAACTTCTCTTAGTATATTAATTCGAGCTGAACTTGGTCACCCAGGAACTTTTATTGGTGATGATCAAATTTATAATGTTATTGTAACAGCTCATGCCTTTATTATAATTTTTTTTATAGTTATACCTATTTTAATTGGTGGGTTTGGAAACTGACTAGTTCCTTTAATATTAGGGGCACCAGATATAGCCTTCCCGCGAATAAATAACATAAGTTTTTGATTATTACCTCCATCATTATCTCTTCTTCTTTCTAGTTCAATTGTAGAAAATGGGGCAGGAACAGGATGAACAGTTTATCCCCCTTTATCTTCAAGAATTGCTCATAGAGGGGCATCTGTTGATTTAGCAATTTTTTCATTACATCTAGCAGGGGTATCATCAATTTTAGGATCAGTAAATTTTATTACAACAGTTATTAATATACGAACTAGAGGAATTACTTTAGACCGAATACCTTTATTTGTTTGATCAATTGTTATTACAACAGTTCTTTTACTTTTATCTTTACCTGTTCTAGCCGGAGCTATTACAATATTATTAACAGACCGAAATTTAAATACTTCATTCTTTGATCCAGCCGGAGGAGGAGATCCAATTCTATATCAACATTTATTT
>GDIP3577-22|Endochironomus albipennis|ZFMK-TIS-2587078|Germany|OP927642
TACATTATATTTTATTTTTGGAGCTTGATCTGGAATAGTAGGAACTTCTCTTAGTATATTAATTCGAGCTGAACTTGGTCACCCAGGAACTTTTATTGGTGATGATCAAATTTATAATGTTATTGTAACAGCTCATGCCTTTATTATAATTTTTTTTATAGTTATACCTATTTTAATTGGTGGGTTTGGAAACTGACTAGTTCCTTTAATATTAGGGGCACCAGATATAGCCTTCCCGCGAATAAATAACATAAGTTTTTGATTATTACCTCCATCATTATCTCTTCTTCTTTCTAGTTCAATTGTAGAAAATGGGGCAGGAACAGGATGAACAGTTTATCCCCCTTTATCTTCAAGAATTGCTCATAGAGGGGCATCTGTTGATTTAGCAATTTTTTCATTACATCTAGCAGGGGTATCATCAATTTTAGGATCAGTAAATTTTATTACAACAGTTATTAATATACGAACTAGAGGAATTACTTTAGACCGAATACCTTTATTTGTTTGATCAATTGTTATTACAACAGTTCTTTTACTTTTATCTTTACCTGTTCTAGCCGGAGCTATTACAATATTATTAACAGACCGAAATTTAAATACTTCATTCTTTGATCCAGCCGGAGGAGGAGATCCAATTCTATATCAACATTTATTT
>GDIP3556-22|Endochironomus|ZFMK-TIS-2570474|Germany|OP927454
TACATTATATTTTATTTTTGGAGCTTGATCTGGAATAGTAGGAACTTCTCTTAGTATATTAATTCGAGCTGAACTTGGTCACCCAGGAACTTTTATTGGTGATGATCAAATTTATAATGTTATTGTAACAGCTCATGCCTTTATTATAATTTTTTTTATAGTTATACCTATTTTAATTGGTGGGTTTGGAAACTGACTAGTTCCTTTAATATTAGGGGCACCAGATATAGCCTTCCCGCGAATAAATAACATAAGTTTTTGATTATTACCTCCATCATTATCTCTTCTTCTTTCTAGTTCAATTGTAGAAAATGGGGCAGGAACAGGATGAACAGTTTATCCCCCTTTATCTTCAAGAATTGCTCATAGAGGGGCATCTGTTGATTTAGCAATTTTTTCATTACATCTAGCAGGGGTATCATCAATTTTAGGATCAGTAAATTTTATTACAACAGTTATTAATATACGAACTAGAGGAATTACTTTAGACCGAATACCTTTATTTGTTTGATCAATTGTTATTACAACAGTTCTTTTACTTTTATCTTTACCTGTTCTAGCCGGAGCTATTACAATATTATTAACAGACCGAAATTTAAATACTTCATTCTTTGATCCAGCCGGAGGAGGAGATCCAATTCTATATCAACATTTATTT
>GDIP3538-22|Endochironomus|ZFMK-TIS-2570456|Germany|OP927559
TACATTATATTTTATTTTTGGAGCTTGATCTGGAATAGTAGGAACTTCTCTTAGTATATTAATTCGAGCTGAACTTGGTCACCCAGGAACTTTTATTGGTGATGATCAAATTTATAATGTTATTGTAACAGCTCATGCCTTTATTATAATTTTTTTTATAGTTATACCTATTTTAATTGGTGGGTTTGGAAACTGACTAGTTCCTTTAATATTAGGGGCACCAGATATAGCCTTCCCGCGAATAAATAACATAAGTTTTTGATTATTACCTCCATCATTATCTCTTCTTCTTTCTAGTTCAATTGTAGAAAATGGGGCAGGAACAGGATGAACAGTTTATCCCCCTTTATCTTCAAGAATTGCTCATAGAGGGGCATCTGTTGATTTAGCAATTTTTTCATTACATCTAGCAGGGGTATCATCAATTTTAGGATCAGTAAATTTTATTACAACAGTTATTAATATACGAACTAGAGGAATTACTTTAGACCGAATACCTTTATTTGTTTGATCAATTGTTATTACAACAGTTCTTTTACTTTTATCTTTACCTGTTCTAGCCGGAGCTATTACAATATTATTAACAGACCGAAATTTAAATACTTCATTCTTTGATCCAGCCGGAGGAGGAGATCCAATTCTATATCAACATTTATTT
>GDIP3784-22|Microtendipes pedellus|ZFMK-TIS-2602553|Germany|OP927583
TACCTTATATTTTATTTTTGGAGCATGATCAGGAATAGTAGGAACTGCTCTAAGTATGTTAATTCGAGCTGAATTAGGACATCCTGGAACTTTCATTGGTGATGACCAAATTTATAATGTAATTGTAACAGCACATGCTTTTATTATAATTTTTTTTATAGTTATACCTATTTTAATTGGAGGATTTGGAAATTGATTAGTTCCTTTAATACTTGGAGCCCCAGACATAGCATTTCCCCGAATAAATAATATAAGTTTTTGATTATTACCCCCTTCTTTATCTCTTCTTCTTTCAAGTTCAATTGTAGAAAATGGAGCAGGAACAGGTTGAACTGTTTATCCTCCTTTATCTTCTAATATTGCACATAGTGGTGCATCTGTTGATTTAGCTATTTTTTCTCTTCATTTAGCAGGTGTATCTTCAATTTTAGGATCAGTAAATTTTATTACAACAGTAATTAATATACGATCTAATGGAATTACTTTAGACCGAATACCTTTATTTGTTTGATCAATTGTAATTACTACAGTATTACTATTACTTTCATTACCTGTTTTAGCAGGAGCAATTACTATATTATTAACAGATCGTAATTTAAATACATCTTTTTTCGACCCTGCAGGAGGAGGAGACCCAATCTTATATCAACATTTATTT
>GDIP3665-22|Microtendipes chloris|ZFMK-TIS-2596310|Germany|OP927452
TACTTTATATTTTATTTATGGGGCATGATCAGGGATAGTAGGGACTGCTCTTAGTATATTAATTCGAGCTGAATTAGGACATCCTGGAACTTTCATTGGTGATGATCAAATTTATAATGTAATTGTAACAGCTCATGCTTTTATTATAATTTTTTTCATAGTTATACCTATTTTAATTGGAGGATTTGGAAATTGACTGGTTCCTTTAATACTAGGAGCTCCTGATATAGCTTTTCCTCGAATAAATAATATAAGTTTTTGATTATTACCTCCTTCTTTATCTCTTCTTCTTTCAAGTTCAATTGTAGAAAATGGGGCAGGAACAGGTTGAACTGTTTATCCTCCTTTATCTTCTAATATTGCTCATAGAGGAGCTTCTGTTGATTTAGCTATTTTTTCTCTTCATTTAGCTGGAGTATCCTCTATTTTAGGATCAGTAAATTTTATTACAACAGTAATTAATATACGATCTAATGGTATTACTTTAGATCGAATGCCTTTATTTGTTTGATCTATTGTAATTACTACTGTATTATTACTTTTATCTTTACCCGTATTAGCAGGAGCTATTACTATATTATTAACAGATCGAAATTTAAATACCTCTTTCTTTGACCCTGCAGGAGGAGGAGATCCTATTTTATACCAACATTTATTT
>GDIP3785-22|Microtendipes chloris|ZFMK-TIS-2602554|Germany|OP927601
TACTTTATATTTTATTTATGGGGCATGATCAGGGATAGTAGGGACTGCTCTTAGTATATTAATTCGAGCTGAATTAGGACATCCTGGAACTTTCATTGGTGATGATCAAATTTATAATGTAATTGTAACAGCTCATGCTTTTATTATAATTTTTTTCATAGTTATACCTATTTTAATTGGAGGATTTGGAAATTGACTGGTTCCTTTAATACTAGGAGCTCCTGATATAGCTTTTCCTCGAATAAATAATATAAGTTTTTGATTATTACCTCCTTCTTTATCTCTTCTTCTTTCAAGTTCAATTGTAGAAAATGGGGCAGGAACAGGTTGAACTGTTTATCCTCCTTTATCTTCTAATATTGCTCATAGAGGAGCTTCTGTTGATTTAGCTATTTTTTCTCTTCATTTAGCTGGAGTATCCTCTATTTTAGGATCAGTAAATTTTATTACAACAGTAATTAATATACGATCTAATGGTATTACTTTAGATCGAATGCCTTTATTTGTTTGATCTATTGTAATTACTACTGTATTATTACTTTTATCTTTACCCGTATTAGCAGGAGCTATTACTATATTATTAACAGATCGAAATTTAAATACCTCTTTCTTTGACCCTGCAGGAGGAGGAGATCCTATTTTATACCAACATTTATTT
>GDIP3533-22|Microtendipes chloris|ZFMK-TIS-2570451|Germany|OP927570
TACTTTATATTTTATTTTTGGGGCATGATCAGGGATAGTAGGGACTGCTCTTAGTATATTAATTCGAGCTGAATTAGGACATCCTGGAACTTTCATTGGTGATGATCAAATTTATAATGTAATTGTAACAGCTCATGCTTTTATTATAATTTTTTTCATAGTTATACCTATTTTAATTGGAGGATTTGGAAATTGACTGGTTCCTTTAATACTAGGAGCTCCTGATATAGCTTTTCCTCGAATAAATAATATAAGTTTTTGATTATTACCTCCTTCTTTATCTCTTCTTCTTTCAAGTTCAATTGTAGAAAATGGGGCAGGAACAGGTTGAACTGTTTATCCTCCTTTATCTTCTAATATTGCTCATAGAGGAGCTTCTGTTGATTTAGCTATTTTTTCTCTTCATTTAGCTGGAGTATCCTCTATTTTAGGATCAGTAAATTTTATTACAACAGTAATTAATATACGATCTAATGGTATTACTTTAGATCGAATGCCTTTATTTGTTTGATCTATTGTAATTACTACTGTATTATTACTTTTATCTTTACCCGTATTAGCAGGAGCTATTACTATATTATTAACAGATCGAAATTTAAATACCTCTTTCTTTGACCCTGCAGGAGGAGGAGATCCTATTTTATACCAACATTTATTT
>GDIP3532-22|Microtendipes chloris|ZFMK-TIS-2570450|Germany|OP927439
TACTTTATATTTTATTTTTGGGGCATGATCAGGGATAGTAGGGACTGCTCTTAGTATATTAATTCGAGCTGAATTAGGACATCCTGGAACTTTCATTGGTGATGATCAAATTTATAATGTAATTGTAACAGCTCATGCTTTTATTATAATTTTTTTCATAGTTATACCTATTTTAATTGGAGGATTTGGAAATTGACTGGTTCCTTTAATACTAGGAGCTCCTGATATAGCTTTTCCTCGAATAAATAATATAAGTTTTTGATTATTACCTCCTTCTTTATCTCTTCTTCTTTCAAGTTCAATTGTAGAAAATGGGGCAGGAACAGGTTGAACTGTTTATCCTCCTTTATCTTCTAATATTGCTCATAGAGGAGCTTCTGTTGATTTAGCTATTTTTTCTCTTCATTTAGCTGGAGTATCCTCTATTTTAGGATCAGTAAATTTTATTACAACAGTAATTAATATACGATCTAATGGTATTACTTTAGATCGAATGCCTTTATTTGTTTGATCTATTGTAATTACTACTGTATTATTACTTTTATCTTTACCCGTATTAGCAGGAGCTATTACTATATTATTAACAGATCGAAATTTAAATACCTCTTTCTTTGACCCTGCAGGAGGAGGAGATCCTATTTTATACCAACATTTATTT
>GDIP3723-22|Microtendipes chloris|ZFMK-TIS-2596471|Germany|OP927444
TACTTTATATTTTATTTTTGGGGCATGATCAGGGATAGTAGGGACTGCTCTTAGTATATTAATTCGAGCTGAATTAGGACATCCTGGAACTTTCATTGGTGATGATCAAATTTATAATGTAATTGTAACAGCTCATGCTTTTATTATAATTTTTTTCATAGTTATACCTATTTTAATTGGAGGATTTGGAAATTGACTGGTTCCTTTAATACTAGGAGCTCCTGATATAGCTTTTCCTCGAATAAATAATATAAGTTTTTGATTATTACCTCCTTCTTTATCTCTTCTTCTTTCAAGTTCAATTGTAGAAAATGGGGCAGGAACAGGTTGAACTGTTTATCCTCCTTTATCTTCTAATATTGCTCATAGAGGAGCTTCTGTTGATTTAGCTATTTTTTCTCTTCATTTAGCTGGAGTATCCTCTATTTTAGGATCAGTAAATTTTATTACAACAGTAATTAATATACGATCTAATGGTATTACTTTAGATCGAATGCCTTTATTTGTTTGATCTATTGTAATTACTACTGTATTATTACTTTTATCTTTACCCGTATTAGCAGGAGCTATTACTATATTATTAACAGATCGAAATTTAAATACCTCTTTCTTTGACCCTGCAGGAGGAGGAGATCCTATTTTATACCAACATTTATTT
